# Supplementary material for: Gossypol Broadly Inhibits Coronaviruses by Targeting RNA‐Dependent RNA Polymerases
Source: Adv Sci (Weinh). 2022 Oct 20;9(35):2203499. doi: 10.1002/advs.202203499 (PMC9762316; doi:10.1002/advs.202203499)
Supplement: Supplementary file 2 — Supplemental Table 1 [file ADVS-9-2203499-s002.xlsx]

## Sheet: Virus list in Fig. S1a
List of the major host crops and pathogenic ssRNA viruses named after the related host crops
Host Name	Virus Species	Molecule Type
Rice	Rice stripe necrosis virus	ssRNA(+)
Rice	Rice yellow stunt alphanucleorhabdovirus	ssRNA(-)
Rice	Rice stripe mosaic cytorhabdovirus	ssRNA(-)
Rice	Rice grassy stunt tenuivirus	ssRNA(-)
Rice	Rice hoja blanca tenuivirus	ssRNA(-)
Rice	Rice stripe tenuivirus	ssRNA(-)
Rice	Rice tungro spherical virus	ssRNA(+)
Rice	Rice yellow mottle virus	ssRNA(+)
Rice	Rice necrosis mosaic virus	ssRNA(+)
Rice	Rice virus A	ssRNA(+)
Rice	Rice chlorotic stripe virus	ssRNA(+)
Rice	Rice curl dwarf-associated virus	ssRNA(+)
Rice	Rice Tombus-like virus 1	ssRNA(+)
Rice	Rice Picorna-like virus 1	ssRNA(+)
Rice	Rice Peribunya-like virus 1	ssRNA(-)
Rice	Rice Mononega-like virus	ssRNA(-)
Rice	Rice Picorna-like virus 2	ssRNA(+)
Rice	Rice Tombus-like virus 2	ssRNA(+)
Rice	Rice Picorna-like virus 3	ssRNA(+)
Rice	Rice Tombus-like virus 3	ssRNA(+)
Rice	Rice Noda-like virus	ssRNA(+)
Wheat	Wheat yellow leaf virus	ssRNA(+)
Wheat	Chinese wheat mosaic virus	ssRNA(+)
Wheat	Japanese soil-borne wheat mosaic virus	ssRNA(+)
Wheat	Soil-borne wheat mosaic virus	ssRNA(+)
Wheat	Wheat yellow striate alphanucleorhabdovirus	ssRNA(-)
Wheat	Wheat American striate mosaic cytorhabdovirus	ssRNA(-)
Wheat	High Plains wheat mosaic emaravirus	ssRNA(-)
Wheat	European wheat striate mosaic tenuivirus	ssRNA(-)
Wheat	Iranian wheat stripe tenuivirus	ssRNA(-)
Wheat	Wheat spindle streak mosaic virus	ssRNA(+)
Wheat	Wheat yellow mosaic virus	ssRNA(+)
Wheat	Wheat eqlid mosaic virus	ssRNA(+)
Wheat	Wheat streak mosaic virus	ssRNA(+)
Wheat	Triticum mosaic virus	ssRNA(+)
Wheat	Wheat leaf yellowing-associated virus	ssRNA(+)
Wheat	Wheat mosaic virus	ssRNA(-)
Wheat	Wheat stripe mosaic virus	ssRNA(+)
Wheat	Wheat virus Q	ssRNA(+)
Wheat	Wheat white spike virus	ssRNA(-)
Wheat	Wheat yellow dwarf virus-GPV	ssRNA(+)
Wheat	wheat yellow stunt associated betaflexivirus	ssRNA(+)
Maize	Maize associated pteridovirus	ssRNA(+)
Maize	Maize rayado fino virus	ssRNA(+)
Maize	Maize white line mosaic virus	ssRNA(+)
Maize	Maize chlorotic mottle virus	ssRNA(+)
Maize	Maize necrotic streak virus	ssRNA(+)
Maize	Maize Iranian mosaic alphanucleorhabdovirus	ssRNA(-)
Maize	Maize mosaic alphanucleorhabdovirus	ssRNA(-)
Maize	Morogoro maize-associated alphanucleorhabdovirus	ssRNA(-)
Maize	Maize yellow striate cytorhabdovirus	ssRNA(-)
Maize	Maize-associated cytorhabdovirus	ssRNA(-)
Maize	Maize fine streak gammanucleorhabdovirus	ssRNA(-)
Maize	Maize stripe tenuivirus	ssRNA(-)
Maize	Maize chlorotic dwarf virus	ssRNA(+)
Maize	Maize yellow dwarf virus RMV	ssRNA(+)
Maize	Maize yellow mosaic virus	ssRNA(+)
Maize	Maize dwarf mosaic virus	ssRNA(+)
Maize	Maize aumaivirus 1	ssRNA(+)
Maize	Maize associated ampelovirus	ssRNA(+)
Maize	Maize associated clostervirus	ssRNA(+)
Maize	Maize associated foveavirus	ssRNA(+)
Maize	Maize associated rhabdovirus	ssRNA(-)
Maize	Maize bymovirus A	ssRNA(+)
Maize	Maize Iranian mosaic nucleorhabdovirus	ssRNA(-)
Maize	Maize mosaic nucleorhabdovirus	ssRNA(-)
Maize	Maize yellow stripe virus	ssRNA(-)
Maize	Maize-associated betaflexivirus	ssRNA(+)
Maize	Maize-associated picornavirus	ssRNA(+)
Maize	Maize-associated tombusvirus	ssRNA(+)
Maize	Maize-associated trichovirus 1	ssRNA(+)
Maize	Maize-associated trichovirus 2	ssRNA(+)
Cotton	Cotton leafroll dwarf virus	ssRNA(+)
Soybean	Soybean-associated deltaflexivirus 1	ssRNA(+)
Soybean	Soybean yellow mottle mosaic virus	ssRNA(+)
Soybean	Soybean dwarf virus	ssRNA(+)
Soybean	Soybean scleroulivirus 1	ssRNA(+)
Soybean	Soybean scleroulivirus 2	ssRNA(+)
Soybean	Soybean cyst nematode socyvirus	ssRNA(-)
Soybean	Soybean vein necrosis orthotospovirus	ssRNA(+/-)
Soybean	Soybean latent spherical virus	ssRNA(+)
Soybean	Soybean yellow common mosaic virus	ssRNA(+)
Soybean	Indonesian soybean dwarf virus	ssRNA(+)
Soybean	Soybean mosaic virus	ssRNA(+)
Soybean	Soybean blotchy mosaic virus	ssRNA(-)
Soybean	Soybean carlavirus 1	ssRNA(+)
Soybean	Soybean leaf crinkle mottle virus	ssRNA(+)
Soybean	Soybean leaf rugose mosaic virus	ssRNA(+)
Soybean	Soybean vein necrosis-associated virus	ssRNA(+/-)
Soybean	Soybean virus A	ssRNA(+)
Soybean	Soybean yellow shoot virus	ssRNA(+)
Potato	Potato yellow vein virus	ssRNA(+)
Potato	Colombian potato soil-borne virus	ssRNA(+)
Potato	Potato mop-top virus	ssRNA(+)
Potato	Potato aucuba mosaic virus	ssRNA(+)
Potato	Potato virus X	ssRNA(+)
Potato	Potato latent virus	ssRNA(+)
Potato	Potato virus H	ssRNA(+)
Potato	Potato virus M	ssRNA(+)
Potato	Potato virus P	ssRNA(+)
Potato	Potato virus S	ssRNA(+)
Potato	Potato virus T	ssRNA(+)
Potato	Andean potato latent virus	ssRNA(+)
Potato	Andean potato mild mosaic virus	ssRNA(+)
Potato	Potato necrosis virus	ssRNA(+)
Potato	Potato yellow dwarf alphanucleorhabdovirus	ssRNA(-)
Potato	Andean potato mottle virus	ssRNA(+)
Potato	Potato black ringspot virus	ssRNA(+)
Potato	Potato virus B	ssRNA(+)
Potato	Potato virus U	ssRNA(+)
Potato	Potato leafroll virus	ssRNA(+)
Potato	Potato virus A	ssRNA(+)
Potato	Potato virus V	ssRNA(+)
Potato	Potato virus Y	ssRNA(+)
Potato	Potato yellow blotch virus	ssRNA(+)
Potato	Wild potato mosaic virus	ssRNA(+)
Potato	Potato yellow dwarf nucleorhabdovirus	ssRNA(-)
Potato	Potato yellowing virus	ssRNA(+)
Potato	Kenyan potato cytorhabdovirus	ssRNA(-)
Tomato	Tomato aspermy virus	ssRNA(+)
Tomato	Tomato necrotic streak virus	ssRNA(+)
Tomato	Tomato chlorosis virus	ssRNA(+)
Tomato	Tomato infectious chlorosis virus	ssRNA(+)
Tomato	Tomato fruit blotch virus	ssRNA(+)
Tomato	Tomato brown rugose fruit virus	ssRNA(+)
Tomato	Tomato mosaic virus	ssRNA(+)
Tomato	Tomato mottle mosaic virus	ssRNA(+)
Tomato	Tomato blistering mosaic tymovirus	ssRNA(+)
Tomato	Tomato bushy stunt virus	ssRNA(+)
Tomato	Tomato yellow mottle-associated cytorhabdovirus	ssRNA(-)
Tomato	Tomato chlorotic spot orthotospovirus	ssRNA(+/-)
Tomato	Tomato spotted wilt orthotospovirus	ssRNA(+/-)
Tomato	Tomato yellow ring orthotospovirus	ssRNA(+/-)
Tomato	Tomato zonate spot orthotospovirus	ssRNA(+/-)
Tomato	Tomato black ring virus	ssRNA(+)
Tomato	Tomato ringspot virus	ssRNA(+)
Tomato	Tomato marchitez virus	ssRNA(+)
Tomato	Tomato torrado virus	ssRNA(+)
Tomato	Tomato mild mottle virus	ssRNA(+)
Tomato	Peru tomato mosaic virus	ssRNA(+)
Tomato	Tomato necrotic stunt virus	ssRNA(+)
Tomato	Wild tomato mosaic virus	ssRNA(+)
Tomato	Tomato apical stunt viroid	ssRNA
Tomato	Tomato chlorotic dwarf viroid	ssRNA
Tomato	Tomato planta macho viroid	ssRNA
Tomato	Tomato blunervirus 1	ssRNA(+)
Tomato	Tomato chocolate spot virus	ssRNA(+)
Tomato	Tomato chocolate virus	ssRNA(+)
Tomato	Tomato necrotic dwarf virus	ssRNA(+)
Tomato	Tomato necrotic ringspot virus	ssRNA(+/-)
Tomato	Tomato necrotic spot associated virus	ssRNA(+/-)
Tomato	Tomato necrotic spot tospovirus	ssRNA(+/-)
Tomato	Tomato necrotic spot virus	ssRNA(+)
Tomato	Tomato rhabdovirus Beltsville	ssRNA(-)
Tomato	Tomato white ringspot virus	ssRNA(+)
Tomato	Tomato yellow blotch virus	ssRNA(+)
Tomato	Tomato yellow fruit ring virus	ssRNA(+/-)
Tomato	Groundnut ringspot and Tomato chlorotic spot virus reassortant	ssRNA(+/-)
Tomato	Cherry tomato necrotic ringspot virus	ssRNA(+/-)
Tobacco	Tobacco streak virus	ssRNA(+)
Tobacco	Tobacco virus 1	ssRNA(+)
Tobacco	Tobacco latent virus	ssRNA(+)
Tobacco	Tobacco mild green mosaic virus	ssRNA(+)
Tobacco	Tobacco mosaic virus	ssRNA(+)
Tobacco	Tobacco rattle virus	ssRNA(+)
Tobacco	Ethiopian tobacco bushy top virus	ssRNA(+)
Tobacco	Tobacco bushy top virus	ssRNA(+)
Tobacco	Tobacco mottle virus	ssRNA(+)
Tobacco	Tobacco necrosis virus A	ssRNA(+)
Tobacco	Tobacco necrosis virus D	ssRNA(+)
Tobacco	Tobacco ringspot virus	ssRNA(+)
Tobacco	Tobacco vein distorting virus	ssRNA(+)
Tobacco	Velvet tobacco mottle virus	ssRNA(+)
Tobacco	Tobacco necrotic dwarf virus	ssRNA(+)
Tobacco	Tobacco etch virus	ssRNA(+)
Tobacco	Tobacco mosqueado virus	ssRNA(+)
Tobacco	Tobacco vein banding mosaic virus	ssRNA(+)
Tobacco	Tobacco vein mottling virus	ssRNA(+)
Tobacco	Tobacco albetovirus 1	ssRNA(+)
Tobacco	Tobacco albetovirus 2	ssRNA(+)
Tobacco	Tobacco albetovirus 3	ssRNA(+)
Tobacco	Tobacco virtovirus 1	ssRNA(+)
Tobacco	Tobacco bushy top disease-associated RNA	ssRNA(+)
Tobacco	Tobacco virus 2	ssRNA(+)
Tobacco	Tobacco yellow virus	ssRNA(+)
Peanut	Peanut stunt virus	ssRNA(+)
Peanut	Indian peanut clump virus	ssRNA(+)
Peanut	Peanut clump virus	ssRNA(+)
Peanut	Peanut yellow mosaic virus	ssRNA(+)
Peanut	Peanut mottle virus	ssRNA(+)
Peanut	Groundnut bud necrosis orthotospovirus	ssRNA(+/-)
Peanut	Groundnut ringspot orthotospovirus	ssRNA(+/-)
Peanut	Groundnut rosette assistor virus	ssRNA(+)
Peanut	Groundnut rosette virus	ssRNA(+)
Peanut	Groundnut yellow spot orthotospovirus	ssRNA(+/-)
Peanut	Peanut virus C	ssRNA(+)
Peanut	Groundnut chlorotic fan spot orthotospovirus	ssRNA(+/-)
Papper	Bell pepper alphaendornavirus	ssRNA(+)
Papper	Hot pepper alphaendornavirus	ssRNA(+)
Papper	Bell pepper mottle virus	ssRNA(+)
Papper	Obuda pepper virus	ssRNA(+)
Papper	Pepper mild mottle virus	ssRNA(+)
Papper	Pepper ringspot virus	ssRNA(+)
Papper	Moroccan pepper virus	ssRNA(+)
Papper	Pepper betanucleorhabdovirus	ssRNA(-)
Papper	Pepper chlorotic spot orthotospovirus	ssRNA(+/-)
Papper	Pepper vein yellows virus 1	ssRNA(+)
Papper	Pepper vein yellows virus 2	ssRNA(+)
Papper	Pepper vein yellows virus 3	ssRNA(+)
Papper	Pepper vein yellows virus 4	ssRNA(+)
Papper	Pepper vein yellows virus 5	ssRNA(+)
Papper	Pepper vein yellows virus 6	ssRNA(+)
Papper	Pepper mottle virus	ssRNA(+)
Papper	Pepper severe mosaic virus	ssRNA(+)
Papper	Pepper veinal mottle virus	ssRNA(+)
Papper	Pepper yellow mosaic virus	ssRNA(+)
Papper	Chili pepper mild mottle virus	ssRNA(+)
Papper	Pepper leafroll chlorosis virus	ssRNA(+)
Papper	Pepper necrotic spot virus	ssRNA(+/-)
Papper	Pepper severe mottle virus	ssRNA(+)
Papper	Pepper vein yellows virus	ssRNA(+)
Papper	Pepper virus A	ssRNA(+)
Papper	Pepper whitefly borne vein yellow virus	ssRNA(+)
Papper	Pepper yellows virus	ssRNA(+)
Cucumber	Cucumber mosaic virus	ssRNA(+)
Cucumber	Cucumber fruit mottle mosaic virus	ssRNA(+)
Cucumber	Cucumber green mottle mosaic virus	ssRNA(+)
Cucumber	Cucumber mottle virus	ssRNA(+)
Cucumber	Cucumber vein-clearing virus	ssRNA(+)
Cucumber	Wild cucumber mosaic virus	ssRNA(+)
Cucumber	Cucumber leaf spot virus	ssRNA(+)
Cucumber	Cucumber Bulgarian latent virus	ssRNA(+)
Cucumber	Cucumber necrosis virus	ssRNA(+)
Cucumber	Cucumber soil-borne virus	ssRNA(+)
Cucumber	Cucumber vein yellowing virus	ssRNA(+)
Cucumber	Cucumber aphid-borne yellows virus	ssRNA(+)
Garlic	Garlic virus A	ssRNA(+)
Garlic	Garlic virus B	ssRNA(+)
Garlic	Garlic virus C	ssRNA(+)
Garlic	Garlic virus D	ssRNA(+)
Garlic	Garlic virus E	ssRNA(+)
Garlic	Garlic virus X	ssRNA(+)
Garlic	Garlic mite-borne filamentous virus	ssRNA(+)
Garlic	Garlic common latent virus	ssRNA(+)
Garlic	Garlic common virus	ssRNA(+)
Garlic	Garlic virus F	ssRNA(+)
Garlic	Garlic virus G	ssRNA(+)
Garlic	Garlic virus H	ssRNA(+)
Garlic	Garlic virus I	ssRNA(+)
Garlic	Garlic yellow mosaic-associated virus	ssRNA(+)
Garlic	Garlic yellow stripe associated virus	ssRNA(+)
Garlic	Garlic yellow virus	ssRNA(+)
Shallot	Shallot virus X	ssRNA(+)
Shallot	Shallot latent virus	ssRNA(+)
Shallot	Shallot yellow stripe virus	ssRNA(+)
Shallot	Onion yellow dwarf virus	ssRNA(+)
Shallot	Sint-Jan onion latent virus	ssRNA(+)
Shallot	Wild onion symptomless virus	ssRNA(+)
Shallot	Shallot mild yellow stripe virus	ssRNA(+)
Shallot	Shallot mite-borne latent virus	ssRNA(+)
Shallot	Shallot virus S	ssRNA(+)
Shallot	Scallion mosaic virus	ssRNA(+)
Beet	Beet black scorch virus	ssRNA(+)
Beet	Beet chlorosis virus	ssRNA(+)
Beet	Beet mild yellowing virus	ssRNA(+)
Beet	Beet mosaic virus	ssRNA(+)
Beet	Beet necrotic yellow vein virus	ssRNA(+)
Beet	Beet pseudoyellows virus	ssRNA(+)
Beet	Beet ringspot virus	ssRNA(+)
Beet	Beet soil-borne mosaic virus	ssRNA(+)
Beet	Beet soil-borne virus	ssRNA(+)
Beet	Beet virus Q	ssRNA(+)
Beet	Beet western yellows virus	ssRNA(+)
Beet	Beet yellow stunt virus	ssRNA(+)
Beet	Beet yellows virus	ssRNA(+)
Beet	Beet leaf yellowing virus	ssRNA(+)
Beet	Beta vulgaris Alphanecrovirus-1	ssRNA(+)
Beet	Beta vulgaris mitovirus 1	ssRNA(+)
Beet	Sugar beet cyst nematode virus 1	ssRNA(+)
Melon	Algerian watermelon mosaic virus	ssRNA(+)
Melon	Melon aphid-borne yellows virus	ssRNA(+)
Melon	Melon mild mottle virus	ssRNA(+)
Melon	Melon necrotic spot virus	ssRNA(+)
Melon	Melon rugose mosaic virus	ssRNA(+)
Melon	Melon severe mosaic orthotospovirus	ssRNA(+/-)
Melon	Melon tenuivirus	ssRNA(+/-)
Melon	Melon yellow mosaic virus	ssDNA(+)
Melon	Melon yellow spot orthotospovirus	ssRNA(+/-)
Melon	Melon yellowing-associated virus	ssRNA(+)
Melon	Moroccan watermelon mosaic virus	ssRNA(+)
Melon	Ourmia melon virus	ssRNA(+)
Melon	Sudan watermelon mosaic virus	ssRNA(+)
Melon	Watermelon bud necrosis orthotospovirus	ssRNA(+/-)
Melon	Watermelon leaf mottle virus	ssRNA(+)
Melon	Watermelon mosaic virus	ssRNA(+)
Melon	Watermelon silver mottle orthotospovirus	ssRNA(+/-)
Melon	Watermelon virus A	ssRNA(+)
Melon	Wild melon banding virus	ssRNA(+)
Melon	Polerovirus watermelon/8-1/Syria/2009	ssRNA(+)
Melon	Watermelon crinkle leaf-associated virus 1	ssRNA(-)
Melon	Watermelon crinkle leaf-associated virus 2	ssRNA(-)
Melon	Watermelon green mottle mosaic virus	ssRNA(+)
Melon	Wild melon vein banding virus	ssRNA(+)
Cowpea	Cowpea aphid-borne mosaic virus	ssRNA(+)
Cowpea	Cowpea chlorotic mottle virus	ssRNA(+)
Cowpea	Cowpea mild mottle virus	ssRNA(+)
Cowpea	Cowpea mosaic virus	ssRNA(+)
Cowpea	Cowpea mottle virus	ssRNA(+)
Cowpea	Cowpea severe mosaic virus	ssRNA(+)
Cowpea	Southern cowpea mosaic virus	ssRNA(+)
Cowpea	Cowpea associated mycotymovirid 1	ssRNA(+)
Cowpea	Cowpea polerovirus 1	ssRNA(+)
Cowpea	Cowpea polerovirus 2	ssRNA(+)
Cowpea	Cowpea tombusvirid 1	ssRNA(+)
Cowpea	Cowpea tombusvirid 2	ssRNA(+)
Cowpea	Cowpea tombusvirid 3	ssRNA(+)

## Sheet: Virus list in Fig. S1b
List of host crops and pathogenic ssRNA viruses that can infect them
Host Name	Virus Species	Genome Accession	Molecule Type
Zea mays	Barley virus G	MT672307.1	ssRNA(+)
Zea mays	Barley yellow dwarf virus PAV	MK224487.1	ssRNA(+)
Zea mays	Barley yellow striate mosaic cytorhabdovirus	MH717815.1	ssRNA(-)
Zea mays	Brome mosaic virus	KP137564.1	ssRNA(+)
Zea mays	Cucumber mosaic virus	LC339509.1	ssRNA(+)
Zea mays	High Plains wheat mosaic emaravirus	MK156130.1	ssRNA(-)
Zea mays	Johnsongrass mosaic virus	MZ405658.1	ssRNA(+)
Zea mays	Maize associated ampelovirus	MF372911.1	ssRNA(+)
Zea mays	Maize associated clostervirus	MF372909.1	ssRNA(+)
Zea mays	Maize associated foveavirus	MF372910.1	ssRNA(+)
Zea mays	Maize associated pteridovirus	NC_055447.1	ssRNA(+)
Zea mays	Maize associated rhabdovirus	KY965147.1	ssRNA(-)
Zea mays	Maize bymovirus A	MH428827.1	ssRNA(+)
Zea mays	Maize chlorotic mottle virus	MN822301.1	ssRNA(+)
Zea mays	Maize dwarf mosaic virus	MW026060.1	ssRNA(+)
Zea mays	Maize Iranian mosaic nucleorhabdovirus	NC_036390.1	ssRNA(-)
Zea mays	Maize mosaic nucleorhabdovirus	MK828539.1	ssRNA(-)
Zea mays	Maize necrotic streak virus	NC_007729.1	ssRNA(+)
Zea mays	Maize rayado fino virus	KM523134.1	ssRNA(+)
Zea mays	Maize stripe tenuivirus	MW063119.1	ssRNA(-)
Zea mays	Maize white line mosaic virus	NC_009533.1	ssRNA(+)
Zea mays	Maize yellow dwarf virus RMV	MH205607.1	ssRNA(+)
Zea mays	Maize yellow mosaic virus	NC_029990.1	ssRNA(+)
Zea mays	Maize yellow striate cytorhabdovirus	NC_055454.1	ssRNA(-)
Zea mays	Maize yellow stripe virus	GQ289374.1	ssRNA(-)
Zea mays	Maize-associated betaflexivirus	MN714158.1	ssRNA(+)
Zea mays	Maize-associated picornavirus	MF425850.1	ssRNA(+)
Zea mays	Maize-associated tombusvirus	MF415879.1	ssRNA(+)
Zea mays	Maize-associated trichovirus 1	MN256664.1	ssRNA(+)
Zea mays	Maize-associated trichovirus 2	MN256665.1	ssRNA(+)
Zea mays	Morogoro maize-associated alphanucleorhabdovirus	NC_055512.1	ssRNA(-)
Zea mays	Pennisetum mosaic virus	KX660769.1	ssRNA(+)
Zea mays	Rottboellia yellow mottle virus	NC_027198.1	ssRNA(+)
Zea mays	Sclerophthora macrospora virus A	MW447651.1	ssRNA(+)
Zea mays	Sclerophthora macrospora virus B	MW447650.1	ssRNA(+)
Zea mays	Sorghum mosaic virus	MZ405657.1	ssRNA(+)
Zea mays	Sugarcane mosaic virus	NC_003398.1	ssRNA(+)
Zea mays	Tobacco mosaic virus	MH707447.1	ssRNA(+)
Zea mays	Turnip ringspot virus	MW720558.1	ssRNA(+)
Zea mays	Wheat mosaic virus	MT027516.1	ssRNA(-)
Zea mays	Wheat streak mosaic virus	KC754961.1	ssRNA(+)
Zea mays	Zea mays polerovirus	MN814307.1	ssRNA(+)
Zea mays	Zea mosaic virus	MN917125.1	ssRNA(+)
Vigna unguiculata	Cowpea polerovirus 1	NC_034246.1	ssRNA(+)
Vigna unguiculata	Cowpea polerovirus 2	NC_034247.1	ssRNA(+)
Vigna unguiculata	Cowpea mild mottle virus	NC_014730.1	ssRNA(+)
Vigna unguiculata	Bean common mosaic virus	NC_003397.1	ssRNA(+)
Vigna unguiculata	Cowpea mottle virus	NC_003535.1	ssRNA(+)
Vigna unguiculata	Peanut stunt virus	NC_002038.1	ssRNA(+)
Vigna unguiculata	Cucumber mosaic virus	MW674919.1	ssRNA(+)
Vigna unguiculata	Cowpea severe mosaic virus	MW052048.1	ssRNA(+)
Vigna unguiculata	Cowpea mosaic virus	MT723988.1	ssRNA(+)
Vigna unguiculata	Watermelon bud necrosis orthotospovirus	MW080512.1	ssRNA(+/-)
Vigna unguiculata	Cowpea aphid-borne mosaic virus	MW582799.1	ssRNA(+)
Vigna unguiculata	Brassica yellows virus	MN164463.1	ssRNA(+)
Vigna unguiculata	Groundnut bud necrosis orthotospovirus	MN462617.1	ssRNA(+/-)
Vigna unguiculata	Clover yellow vein virus	MN630491.1	ssRNA(+)
Vigna unguiculata	Soybean vein necrosis-associated virus	MH019268.1	ssRNA(+/-)
Vigna unguiculata	Tomato chlorosis virus	KX900412.1	ssRNA(+)
Vigna unguiculata	Maize chlorotic mottle virus	KT970618.1	ssRNA(+)
Vigna unguiculata	Peanut mottle virus	KT970619.1	ssRNA(+)
Vigna unguiculata	Sugarcane mosaic virus	KT970623.1	ssRNA(+)
Vigna unguiculata	Southern cowpea mosaic virus	KX599170.1	ssRNA(+)
Vigna unguiculata	Cowpea tombusvirid 1	KX599174.1	ssRNA(+)
Vigna unguiculata	Cowpea associated mycotymovirid 1	KX599178.1	ssRNA(+)
Vigna unguiculata	Cowpea tombusvirid 2	KX599183.1	ssRNA(+)
Vigna unguiculata	Cowpea tombusvirid 3	KX599184.1	ssRNA(+)
Vigna unguiculata	Broad bean wilt virus 2	KU207084.1	ssRNA(+)
Vigna unguiculata	Tomato spotted wilt orthotospovirus	KR259539.1	ssRNA(+/-)
Vigna unguiculata	Alfalfa mosaic virus	KM655878.1	ssRNA(+)
Vigna unguiculata	Cowpea chlorotic mottle virus	KJ810515.1	ssRNA(+)
Vigna unguiculata	Soybean mosaic virus	KC818636.1	ssRNA(+)
Vigna unguiculata	Moroccan pepper virus	EU290171.1	ssRNA(+)
Vigna unguiculata	Tobacco streak virus	FJ655171.1	ssRNA(+)
Beta vulgaris	Sugar beet cyst nematode virus 1	NC_040790.1	ssRNA(+)
Beta vulgaris	Beet soil-borne mosaic virus	NC_039225.1	ssRNA(+)
Beta vulgaris	Beet virus Q	NC_003510.1	ssRNA(+)
Beta vulgaris	Beet soil-borne virus	NC_003518.1	ssRNA(+)
Beta vulgaris	Beet necrotic yellow vein virus	LC637318.1	ssRNA(+)
Beta vulgaris	Beet mosaic virus	MW348911.1	ssRNA(+)
Beta vulgaris	Beet chlorosis virus	MN734427.1	ssRNA(+)
Beta vulgaris	Cucumber mosaic virus	MW674918.1	ssRNA(+)
Beta vulgaris	Beet mild yellowing virus	MW367423.1	ssRNA(+)
Beta vulgaris	Beet yellows virus	MT701720.1	ssRNA(+)
Beta vulgaris	Artichoke yellow ringspot virus	MT228899.1	ssRNA(+)
Beta vulgaris	Turnip yellows virus	MT586598.1	ssRNA(+)
Beta vulgaris	Beta vulgaris Alphanecrovirus-1	MT227163.1	ssRNA(+)
Beta vulgaris	Beet black scorch virus	MK092329.1	ssRNA(+)
Beta vulgaris	Potato virus Y	MH909071.1	ssRNA(+)
Beta vulgaris	Tobacco mosaic virus	MH909089.1	ssRNA(+)
Beta vulgaris	Beta vulgaris mitovirus 1	BK010708.1	ssRNA(+)
Beta vulgaris	Turnip mosaic virus	MH458436.1	ssRNA(+)
Beta vulgaris	Lettuce mosaic virus	KY440512.1	ssRNA(+)
Beta vulgaris	Beet leaf yellowing virus	LC428351.1	ssRNA(+)
Beta vulgaris	Beet western yellows virus	HF969018.1	ssRNA(+)
Beta vulgaris	Arabis mosaic virus	AY090012.1	ssRNA(+)
Beta vulgaris	Moroccan pepper virus	AJ288944.1	ssRNA(+)
Allium sativum	Garlic mite-borne filamentous virus	NC_038864.1	ssRNA(+)
Allium sativum	Garlic virus B	NC_025789.1	ssRNA(+)
Allium sativum	Garlic virus D	NC_022961.1	ssRNA(+)
Allium sativum	Garlic common latent virus	NC_016440.1	ssRNA(+)
Allium sativum	Lettuce necrotic yellows cytorhabdovirus	NC_007642.1	ssRNA(-)
Allium sativum	Onion yellow dwarf virus	NC_005029.1	ssRNA(+)
Allium sativum	Shallot latent virus	NC_003557.1	ssRNA(+)
Allium sativum	Garlic virus E	NC_004012.1	ssRNA(+)
Allium sativum	Leek yellow stripe virus	NC_004011.1	ssRNA(+)
Allium sativum	Garlic virus A	NC_003375.1	ssRNA(+)
Allium sativum	Garlic virus C	NC_003376.1	ssRNA(+)
Allium sativum	Garlic virus X	NC_001800.1	ssRNA(+)
Allium sativum	Cucumber green mottle mosaic virus	MW417499.1	ssRNA(+)
Allium sativum	Cucumber mosaic virus	MW417500.1	ssRNA(+)
Allium sativum	Garlic yellow stripe associated virus	MT981417.1	ssRNA(+)
Allium sativum	Asparagus virus 3	MN059098.1	ssRNA(+)
Allium sativum	Garlic common virus	MN059099.1	ssRNA(+)
Allium sativum	Garlic virus F	MN059329.1	ssRNA(+)
Allium sativum	Garlic virus G	MN059331.1	ssRNA(+)
Allium sativum	Garlic virus H	MN059332.1	ssRNA(+)
Allium sativum	Garlic virus I	MN059333.1	ssRNA(+)
Allium sativum	Garlic yellow virus	MN059394.1	ssRNA(+)
Allium sativum	Iris yellow spot orthotospovirus	MH172159.1	ssRNA(+/-)
Allium sativum	Garlic yellow mosaic-associated virus	MH120170.1	ssRNA(+)
Allium sativum	Shallot virus X	KY012791.1	ssRNA(+)
Allium sativum	Allexivirus DS-2013/CZE	JX682826.1	ssRNA(+)
Allium sativum	Tomato spotted wilt orthotospovirus	JQ619235.1	ssRNA(+/-)
Allium sativum	Potato virus Y	DQ784770.1	ssRNA(+)
Oryza sativa	Rice stripe mosaic cytorhabdovirus	NC_040786.1	ssRNA(-)
Oryza sativa	Rice stripe necrosis virus	NC_038774.1	ssRNA(+)
Oryza sativa	Rice hoja blanca tenuivirus	NC_036597.1	ssRNA(-)
Oryza sativa	Rice virus A	NC_035452.1	ssRNA(+)
Oryza sativa	Rice necrosis mosaic virus	NC_028144.1	ssRNA(+)
Oryza sativa	Rice grassy stunt tenuivirus	NC_002327.1	ssRNA(-)
Oryza sativa	Rice chlorotic stripe virus	MZ005472.1	ssRNA(+)
Oryza sativa	Rice curl dwarf-associated virus	MW725267.1	ssRNA(+)
Oryza sativa	Rice yellow mottle virus	MT701719.1	ssRNA(+)
Oryza sativa	Rice stripe tenuivirus	LC619704.1	ssRNA(-)
Oryza sativa	Rice Tombus-like virus 1	MT317153.1	ssRNA(+)
Oryza sativa	Rice Picorna-like virus 1	MT317154.1	ssRNA(+)
Oryza sativa	Rice Peribunya-like virus 1	MT317167.1	ssRNA(-)
Oryza sativa	Rice Mononega-like virus	MT317169.1	ssRNA(-)
Oryza sativa	Rice Picorna-like virus 2	MT317172.1	ssRNA(+)
Oryza sativa	Rice Tombus-like virus 2	MT317173.1	ssRNA(+)
Oryza sativa	Rice Picorna-like virus 3	MT317174.1	ssRNA(+)
Oryza sativa	Rice Tombus-like virus 3	MT317175.1	ssRNA(+)
Oryza sativa	Rice Noda-like virus	MT317176.1	ssRNA(+)
Oryza sativa	Rice tungro spherical virus	MK655459.1	ssRNA(+)
Oryza sativa	Iranian wheat stripe tenuivirus	MH898732.1	ssRNA(-)
Oryza sativa	Maize Iranian mosaic nucleorhabdovirus	MG242348.1	ssRNA(-)
Nicotiana tabacum	Tobacco virus 2	NC_034265.1	ssRNA(+)
Nicotiana tabacum	Tobacco mosqueado virus	NC_030118.1	ssRNA(+)
Nicotiana tabacum	Tobacco virus 1	NC_027712.1	ssRNA(+)
Nicotiana tabacum	Colombian datura virus	NC_020072.1	ssRNA(+)
Nicotiana tabacum	Tobacco vein distorting virus	NC_010732.1	ssRNA(+)
Nicotiana tabacum	Tobacco vein banding mosaic virus	NC_009994.1	ssRNA(+)
Nicotiana tabacum	Chilli veinal mottle virus	MW355622.1	ssRNA(+)
Nicotiana tabacum	Potato virus Y	MW419411.1	ssRNA(+)
Nicotiana tabacum	Tobacco mosaic virus	MW521351.1	ssRNA(+)
Nicotiana tabacum	Cucumber mosaic virus	MW698928.1	ssRNA(+)
Nicotiana tabacum	Tobacco albetovirus 3	MW307262.1	ssRNA(+)
Nicotiana tabacum	Tobacco necrosis virus D	MW307263.1	ssRNA(+)
Nicotiana tabacum	Tomato spotted wilt orthotospovirus	MW854271.1	ssRNA(+/-)
Nicotiana tabacum	Alfalfa mosaic virus	MZ405629.1	ssRNA(+)
Nicotiana tabacum	Tobacco mild green mosaic virus	MZ405634.1	ssRNA(+)
Nicotiana tabacum	Tomato mosaic virus	MW051784.1	ssRNA(+)
Nicotiana tabacum	Pepper mottle virus	MW582791.1	ssRNA(+)
Nicotiana tabacum	Turnip yellows virus	MK616236.1	ssRNA(+)
Nicotiana tabacum	Ethiopian tobacco bushy top virus	LC494673.1	ssRNA(+)
Nicotiana tabacum	Tobacco yellow virus	MK751486.1	ssRNA(+)
Nicotiana tabacum	Tobacco etch virus	MN967530.1	ssRNA(+)
Nicotiana tabacum	Olive latent virus 1	MK376952.1	ssRNA(+)
Nicotiana tabacum	Brassica yellows virus	MK057527.1	ssRNA(+)
Nicotiana tabacum	Henbane mosaic virus	MH779474.1	ssRNA(+)
Nicotiana tabacum	Cassava green mottle virus	MG581962.1	ssRNA(+)
Nicotiana tabacum	Tomato zonate spot orthotospovirus	MF193427.1	ssRNA(+/-)
Nicotiana tabacum	Lettuce chlorosis virus	KX685958.1	ssRNA(+)
Nicotiana tabacum	Tomato yellow ring orthotospovirus	KX611799.1	ssRNA(+/-)
Nicotiana tabacum	Broad bean wilt virus 2	KX650868.1	ssRNA(+)
Nicotiana tabacum	Artichoke Italian latent virus	KT923132.1	ssRNA(+)
Nicotiana tabacum	Artichoke latent virus	KT923133.1	ssRNA(+)
Nicotiana tabacum	Artichoke yellow ringspot virus	KT923135.1	ssRNA(+)
Nicotiana tabacum	Tomato chlorosis virus	KT727957.1	ssRNA(+)
Nicotiana tabacum	Tomato chlorotic spot orthotospovirus	KT218529.1	ssRNA(+/-)
Nicotiana tabacum	Calla lily chlorotic spot orthotospovirus	KT004452.1	ssRNA(+/-)
Nicotiana tabacum	Wild tomato mosaic virus	KP202702.1	ssRNA(+)
Nicotiana tabacum	Eggplant mottled dwarf nucleorhabdovirus	HG794540.1	ssRNA(-)
Nicotiana tabacum	Tobacco bushy top virus	KM016224.1	ssRNA(+)
Nicotiana tabacum	Tomato blistering mosaic tymovirus	KJ940970.1	ssRNA(+)
Nicotiana tabacum	Brugmansia mosaic virus	KJ139668.1	ssRNA(+)
Nicotiana tabacum	Potato virus X	KF280643.1	ssRNA(+)
Nicotiana tabacum	Turnip mosaic virus	KF280645.1	ssRNA(+)
Nicotiana tabacum	Tobacco streak virus	JX073656.1	ssRNA(+)
Nicotiana tabacum	Impatiens necrotic spot orthotospovirus	HQ612175.1	ssRNA(+/-)
Nicotiana tabacum	Odontoglossum ringspot virus	AB541474.1	ssRNA(+)
Nicotiana tabacum	Cymbidium mosaic virus	AB541524.1	ssRNA(+)
Nicotiana tabacum	Tobacco bushy top disease-associated RNA	EF529625.1	ssRNA(+)
Nicotiana tabacum	Tobacco vein mottling virus	AY957385.1	ssRNA(+)
Nicotiana tabacum	Tobacco ringspot virus	AY787756.1	ssRNA(+)
Triticum aestivum	Wheat yellow striate alphanucleorhabdovirus	NC_055484.1	ssRNA(-)
Triticum aestivum	Wheat stripe mosaic virus	NC_040760.1	ssRNA(+)
Triticum aestivum	Wheat leaf yellowing-associated virus	NC_035451.1	ssRNA(+)
Triticum aestivum	High Plains wheat mosaic emaravirus	NC_029549.1	ssRNA(-)
Triticum aestivum	Maize yellow dwarf virus RMV	NC_021484.1	ssRNA(+)
Triticum aestivum	Wheat yellow dwarf virus-GPV	NC_012931.1	ssRNA(+)
Triticum aestivum	Triticum mosaic virus	NC_012799.1	ssRNA(+)
Triticum aestivum	Soil-borne cereal mosaic virus	NC_002330.1	ssRNA(+)
Triticum aestivum	Wheat white spike virus	MZ703097.1	ssRNA(-)
Triticum aestivum	Wheat streak mosaic virus	MW990167.1	ssRNA(+)
Triticum aestivum	wheat yellow stunt associated betaflexivirus	MW771279.1	ssRNA(+)
Triticum aestivum	Soil-borne wheat mosaic virus	MZ405651.1	ssRNA(+)
Triticum aestivum	Wheat virus Q	LC632066.1	ssRNA(+)
Triticum aestivum	Wheat yellow mosaic virus	LC632069.1	ssRNA(+)
Triticum aestivum	Northern cereal mosaic cytorhabdovirus	LC632071.1	ssRNA(-)
Triticum aestivum	Barley yellow dwarf virus PAV	LC637408.1	ssRNA(+)
Triticum aestivum	Plasmopara viticola associated mononega-like virus 1	MT822729.1	ssRNA(-)
Triticum aestivum	Plasmopara viticola lesion associated mitovirus 7	MT822730.1	ssRNA(+)
Triticum aestivum	Tombusviridae sp. CO19Phil	MW346663.1	ssRNA(+)
Triticum aestivum	Barley yellow dwarf virus	MN780849.1	ssRNA(+)
Triticum aestivum	Ryegrass mosaic virus	MT005828.1	ssRNA(+)
Triticum aestivum	Cereal yellow dwarf virus RPV	MN179491.1	ssRNA(+)
Triticum aestivum	Barley yellow dwarf virus PAS	MK913614.1	ssRNA(+)
Triticum aestivum	Cereal yellow dwarf virus RPS	MK923580.1	ssRNA(+)
Triticum aestivum	Wheat spindle streak mosaic virus	MN046367.1	ssRNA(+)
Triticum aestivum	Brome mosaic virus	MN241035.1	ssRNA(+)
Triticum aestivum	European wheat striate mosaic tenuivirus	MN160329.1	ssRNA(-)
Triticum aestivum	Barley yellow dwarf virus SGV	MK940529.1	ssRNA(+)
Triticum aestivum	Japanese soil-borne wheat mosaic virus	LC481575.1	ssRNA(+)
Triticum aestivum	Barley yellow dwarf virus OYV	MK012643.1	ssRNA(+)
Triticum aestivum	Barley yellow dwarf virus GAV	MK012662.1	ssRNA(+)
Triticum aestivum	Barley virus G	MG282910.1	ssRNA(+)
Triticum aestivum	Barley yellow mosaic virus	MG282912.1	ssRNA(+)
Triticum aestivum	Cocksfoot mottle virus	MF621330.1	ssRNA(+)
Triticum aestivum	Agropyron mosaic virus	MF621331.1	ssRNA(+)
Triticum aestivum	Maize yellow striate cytorhabdovirus	KY884672.1	ssRNA(-)
Triticum aestivum	Wheat mosaic virus	KX912691.1	ssRNA(-)
Triticum aestivum	Barley yellow dwarf virus GPV	KP096553.1	ssRNA(+)
Triticum aestivum	Barley yellow striate mosaic cytorhabdovirus	KP163565.1	ssRNA(-)
Triticum aestivum	Chinese wheat mosaic virus	AB935553.1	ssRNA(+)
Triticum aestivum	Cytorhabdovirus Rio Cuarto/2008	KF430632.1	ssRNA(-)
Triticum aestivum	Barley yellow dwarf virus MAV	EF408182.1	ssRNA(+)
Triticum aestivum	Rice stripe tenuivirus	EF121375.1	ssRNA(-)
Gossypium hirsutum	Cotton leafroll dwarf virus	NC_014545.1	ssRNA(+)
Gossypium hirsutum	Tobacco streak virus	MT793599.1	ssRNA(+)
Solanum tuberosum	Alfalfa mosaic virus	MZ405636.1	ssRNA(+)
Solanum tuberosum	Andean potato latent virus	MZ405632.1	ssRNA(+)
Solanum tuberosum	Andean potato mild mosaic virus	NC_020471.1	ssRNA(+)
Solanum tuberosum	Andean potato mottle virus	MZ202323.1	ssRNA(+)
Solanum tuberosum	Arabis mosaic virus	MN227140.1	ssRNA(+)
Solanum tuberosum	Arracacha latent virus C	KY985352.1	ssRNA(+)
Solanum tuberosum	Arracacha latent virus V	KY985355.1	ssRNA(+)
Solanum tuberosum	Arracacha virus B	MK153130.1	ssRNA(+)
Solanum tuberosum	Beet ringspot virus	MW961144.1	ssRNA(+)
Solanum tuberosum	Capsicum chlorosis orthotospovirus	FN994896.1	ssRNA(+/-)
Solanum tuberosum	Cucumber mosaic virus	KM047509.1	ssRNA(+)
Solanum tuberosum	Cucurbit yellow stunting disorder virus	LT992902.1	ssRNA(+)
Solanum tuberosum	Eggplant mottled dwarf nucleorhabdovirus	KC760150.1	ssRNA(-)
Solanum tuberosum	Groundnut bud necrosis orthotospovirus	JX535589.1	ssRNA(+/-)
Solanum tuberosum	Impatiens necrotic spot orthotospovirus	HM802206.1	ssRNA(+/-)
Solanum tuberosum	Kenyan potato cytorhabdovirus	MN689395.1	ssRNA(-)
Solanum tuberosum	Papaya ringspot virus	KJ562216.1	ssRNA(+)
Solanum tuberosum	Pepper mottle virus	EU586126.1	ssRNA(+)
Solanum tuberosum	Pepper yellow mosaic virus	MW080946.1	ssRNA(+)
Solanum tuberosum	Potato aucuba mosaic virus	MW080945.1	ssRNA(+)
Solanum tuberosum	Potato black ringspot virus	NC_022798.1	ssRNA(+)
Solanum tuberosum	Potato latent virus	NC_011525.1	ssRNA(+)
Solanum tuberosum	Potato leafroll virus	MW699145.1	ssRNA(+)
Solanum tuberosum	Potato mop-top virus	NC_003725.1	ssRNA(+)
Solanum tuberosum	Potato necrosis virus	NC_029900.1	ssRNA(+)
Solanum tuberosum	Potato virus A	NC_004039.1	ssRNA(+)
Solanum tuberosum	Potato virus B	NC_043447.1	ssRNA(+)
Solanum tuberosum	Potato virus H	NC_018175.1	ssRNA(+)
Solanum tuberosum	Potato virus M	MW582794.1	ssRNA(+)
Solanum tuberosum	Potato virus P	NC_009759.1	ssRNA(+)
Solanum tuberosum	Potato virus S	NC_007289.1	ssRNA(+)
Solanum tuberosum	Potato virus T	MZ405665.1	ssRNA(+)
Solanum tuberosum	Potato virus U	NC_040416.1	ssRNA(+)
Solanum tuberosum	Potato virus V	MZ286356.1	ssRNA(+)
Solanum tuberosum	Potato virus X	MW699163.1	ssRNA(+)
Solanum tuberosum	Potato virus Y	OK356636.1	ssRNA(+)
Solanum tuberosum	Potato yellow dwarf nucleorhabdovirus	KY549567.1	ssRNA(-)
Solanum tuberosum	Potato yellow vein virus	NC_006061.1	ssRNA(+)
Solanum tuberosum	Potato yellowing virus	MN527469.1	ssRNA(+)
Solanum tuberosum	Potyvirus sp.	LC627591.1	ssRNA(+)
Solanum tuberosum	Thladiantha dubia mosaic virus	MK396781.1	ssRNA(+)
Solanum tuberosum	Tobacco mosaic virus	MF467216.1	ssRNA(+)
Solanum tuberosum	Tobacco rattle virus	MT537600.1	ssRNA(+)
Solanum tuberosum	Tobacco vein banding mosaic virus	DQ917752.1	ssRNA(+)
Solanum tuberosum	Tomato black ring virus	MW381210.1	ssRNA(+)
Solanum tuberosum	Tomato chlorosis virus	MW027682.1	ssRNA(+)
Solanum tuberosum	Tomato mosaic virus	KC914399.1	ssRNA(+)
Solanum tuberosum	Tomato ringspot virus	LC616857.1	ssRNA(+)
Solanum tuberosum	Tomato spotted wilt orthotospovirus	KU179554.1	ssRNA(+/-)
Solanum tuberosum	Tomato yellow fruit ring virus	JF750336.1	ssRNA(+/-)
Solanum tuberosum	Tomato yellow ring orthotospovirus	JF836812.1	ssRNA(+/-)
Solanum tuberosum	Tomato zonate spot orthotospovirus	KM374586.1	ssRNA(+/-)
Solanum tuberosum	Watermelon mosaic virus	JX683531.1	ssRNA(+)
Solanum tuberosum	Zucchini yellow mosaic virus	KJ620410.1	ssRNA(+)
Capsicum annuum	Pepper vein yellows virus 2	NC_055129.1	ssRNA(+)
Capsicum annuum	Pepper vein yellows virus 5	NC_036803.1	ssRNA(+)
Capsicum annuum	Pepper virus A	NC_034376.1	ssRNA(+)
Capsicum annuum	Pepper vein yellows virus	NC_015050.1	ssRNA(+)
Capsicum annuum	Pepper yellow mosaic virus	NC_014327.1	ssRNA(+)
Capsicum annuum	Chilli veinal mottle virus	NC_005778.1	ssRNA(+)
Capsicum annuum	Tomato chlorosis virus	MW027685.1	ssRNA(+)
Capsicum annuum	Tomato brown rugose fruit virus	MW349655.1	ssRNA(+)
Capsicum annuum	Pepper mild mottle virus	LC655144.2	ssRNA(+)
Capsicum annuum	Cucumber mosaic virus	OK107526.1	ssRNA(+)
Capsicum annuum	Wild tomato mosaic virus	MT793717.1	ssRNA(+)
Capsicum annuum	Tomato spotted wilt orthotospovirus	MZ568837.1	ssRNA(+/-)
Capsicum annuum	Ranunculus white mottle ophiovirus	MZ507608.1	ssRNA(-)
Capsicum annuum	Potato virus Y	MZ202342.1	ssRNA(+)
Capsicum annuum	Groundnut ringspot orthotospovirus	MW629021.1	ssRNA(+/-)
Capsicum annuum	Pepper veinal mottle virus	MT445645.1	ssRNA(+)
Capsicum annuum	Tobacco necrosis virus A	MW241161.1	ssRNA(+)
Capsicum annuum	Groundnut bud necrosis orthotospovirus	MT707931.1	ssRNA(+/-)
Capsicum annuum	Tomato mosaic virus	LC623878.1	ssRNA(+)
Capsicum annuum	Peru tomato mosaic virus	MW291539.1	ssRNA(+)
Capsicum annuum	Watermelon silver mottle orthotospovirus	MT226398.1	ssRNA(+/-)
Capsicum annuum	Tomato necrotic ringspot virus	MW256413.1	ssRNA(+/-)
Capsicum annuum	Chili pepper mild mottle virus	MT758690.1	ssRNA(+)
Capsicum annuum	Actinidia virus X	MN756626.1	ssRNA(+)
Capsicum annuum	Tobacco mild green mosaic virus	MN889852.1	ssRNA(+)
Capsicum annuum	Tobacco vein distorting virus	MN889854.1	ssRNA(+)
Capsicum annuum	Capsicum annuum potyvirus	MN720006.1	ssRNA(+)
Capsicum annuum	Tobacco mosaic virus	MN551283.1	ssRNA(+)
Capsicum annuum	Capsicum annuum fabavirus	MN814312.1	ssRNA(+)
Capsicum annuum	Tomato mottle mosaic virus	MN654021.1	ssRNA(+)
Capsicum annuum	Alstroemeria necrotic streak orthotospovirus	MK275256.1	ssRNA(+/-)
Capsicum annuum	Capsicum chlorosis orthotospovirus	MN707979.2	ssRNA(+/-)
Capsicum annuum	Watermelon bud necrosis orthotospovirus	MN711674.1	ssRNA(+/-)
Capsicum annuum	Beet western yellows virus	MK307779.1	ssRNA(+)
Capsicum annuum	Tomato chlorotic spot orthotospovirus	MK820671.1	ssRNA(+/-)
Capsicum annuum	Broad bean wilt virus 2	LC507885.1	ssRNA(+)
Capsicum annuum	Chrysanthemum stem necrosis orthotospovirus	LC496394.1	ssRNA(+/-)
Capsicum annuum	Impatiens necrotic spot orthotospovirus	MH487474.1	ssRNA(+/-)
Capsicum annuum	Pepper whitefly borne vein yellow virus	MK333461.1	ssRNA(+)
Capsicum annuum	Maclura mosaic virus	MH899147.1	ssRNA(+)
Capsicum annuum	Potyvirus sp.	MH844478.1	ssRNA(+)
Capsicum annuum	Pepper severe mottle virus	MH785274.1	ssRNA(+)
Capsicum annuum	Yellow tailflower mild mottle virus	MF177213.1	ssRNA(+)
Capsicum annuum	Tobacco bushy top virus	MF374483.1	ssRNA(+)
Capsicum annuum	Alfalfa mosaic virus	KY549365.1	ssRNA(+)
Capsicum annuum	Potato yellow dwarf nucleorhabdovirus	KY564176.1	ssRNA(-)
Capsicum annuum	Zucchini yellow mosaic virus	MG100208.1	ssRNA(+)
Capsicum annuum	Pepper leafroll chlorosis virus	KY401678.1	ssRNA(+)
Capsicum annuum	Pepper yellows virus	LT555573.1	ssRNA(+)
Capsicum annuum	Melon aphid-borne yellows virus	KU933327.1	ssRNA(+)
Capsicum annuum	Chilli ringspot virus	KX379001.1	ssRNA(+)
Capsicum annuum	Pepper chlorotic spot orthotospovirus	KY315809.1	ssRNA(+/-)
Capsicum annuum	Parietaria mottle virus	LT160068.1	ssRNA(+)
Capsicum annuum	Paprika mild mottle virus	KX187305.1	ssRNA(+)
Capsicum annuum	Cucurbit aphid-borne yellows virus	KU578121.1	ssRNA(+)
Capsicum annuum	Broad bean wilt virus 1	KT988973.1	ssRNA(+)
Capsicum annuum	Watermelon mosaic virus	KP751208.1	ssRNA(+)
Capsicum annuum	Pepper mottle virus	KT884448.1	ssRNA(+)
Capsicum annuum	Tobacco etch virus	KR024262.1	ssRNA(+)
Capsicum annuum	Potato yellowing virus	KP772263.1	ssRNA(+)
Capsicum annuum	Cowpea mottle virus	KF882424.1	ssRNA(+)
Capsicum annuum	Potato virus X	HG518656.1	ssRNA(+)
Capsicum annuum	Tomato yellow fruit ring virus	KC354692.1	ssRNA(+/-)
Capsicum annuum	Tomato marchitez virus	KF246472.1	ssRNA(+)
Capsicum annuum	Chilli vein mottle virus	KF220408.1	ssRNA(+)
Capsicum annuum	Potato leafroll virus	JX427544.1	ssRNA(+)
Capsicum annuum	Pepper necrotic spot virus	HE584763.1	ssRNA(+/-)
Capsicum annuum	Bean yellow mosaic virus	JN807770.1	ssRNA(+)
Capsicum annuum	Rehmannia mosaic virus	AB628188.1	ssRNA(+)
Capsicum annuum	Pelargonium zonate spot virus	GQ178217.1	ssRNA(+)
Capsicum annuum	Ecuadorian rocoto virus	EU495234.1	ssRNA(+)
Capsicum annuum	Groundnut yellow spot orthotospovirus	EF528556.1	ssRNA(+/-)
Capsicum annuum	Tobacco streak virus	AY590139.1	ssRNA(+)
Cucumis sativus	Cucumber vein yellowing virus	NC_006941.1	ssRNA(+)
Cucumis sativus	Papaya ringspot virus	MZ099495.1	ssRNA(+)
Cucumis sativus	Cucumber green mottle mosaic virus	MT822527.1	ssRNA(+)
Cucumis sativus	Tomato spotted wilt orthotospovirus	OK469363.1	ssRNA(+/-)
Cucumis sativus	Cucurbit aphid-borne yellows virus	MZ366313.1	ssRNA(+)
Cucumis sativus	Zucchini tigre mosaic virus	MT755616.1	ssRNA(+)
Cucumis sativus	Kyuri green mottle mosaic virus	LC649922.1	ssRNA(+)
Cucumis sativus	Zucchini yellow mosaic virus	MT636392.1	ssRNA(+)
Cucumis sativus	Cucumber mosaic virus	MW759069.1	ssRNA(+)
Cucumis sativus	Cucumber necrosis virus	MZ405645.1	ssRNA(+)
Cucumis sativus	Cucumber leaf spot virus	MZ405661.1	ssRNA(+)
Cucumis sativus	Cucurbit chlorotic yellows virus	MW629381.1	ssRNA(+)
Cucumis sativus	Tomato black ring virus	MW381203.1	ssRNA(+)
Cucumis sativus	Physostegia chlorotic mottle alphanucleorhabdovirus	MW081210.1	ssRNA(-)
Cucumis sativus	Melon yellow spot orthotospovirus	LC597361.1	ssRNA(+/-)
Cucumis sativus	Watermelon mosaic virus	MG021264.1	ssRNA(+)
Cucumis sativus	Watermelon bud necrosis orthotospovirus	MN462621.1	ssRNA(+/-)
Cucumis sativus	Tobacco mosaic virus	MN615293.1	ssRNA(+)
Cucumis sativus	Tomato chlorosis virus	MN164488.1	ssRNA(+)
Cucumis sativus	Eggplant mottled dwarf nucleorhabdovirus	MN990977.1	ssRNA(-)
Cucumis sativus	Cucumis sativus potyvirus	MN729615.1	ssRNA(+)
Cucumis sativus	Groundnut bud necrosis orthotospovirus	MN735676.1	ssRNA(+/-)
Cucumis sativus	Cucurbit yellow stunting disorder virus	MK129537.1	ssRNA(+)
Cucumis sativus	Squash mosaic virus	LC433692.2	ssRNA(+)
Cucumis sativus	Potato virus Y	MG752893.1	ssRNA(+)
Cucumis sativus	Beet pseudoyellows virus	LT992878.1	ssRNA(+)
Cucumis sativus	Watermelon silver mottle orthotospovirus	LC422644.1	ssRNA(+/-)
Cucumis sativus	Tobacco streak virus	KY176871.1	ssRNA(+)
Cucumis sativus	Zucchini lethal chlorosis orthotospovirus	KU681010.1	ssRNA(+/-)
Cucumis sativus	Melon necrotic spot virus	KR094068.1	ssRNA(+)
Cucumis sativus	Luffa aphid-borne yellows virus	KJ767548.1	ssRNA(+)
Cucumis sativus	Cucumber Bulgarian latent virus	KJ572966.1	ssRNA(+)
Cucumis sativus	Groundnut ringspot orthotospovirus	KJ605652.1	ssRNA(+/-)
Cucumis sativus	Suakwa aphid-borne yellows virus	KF827831.1	ssRNA(+)
Cucumis sativus	Tomato mosaic virus	KC914400.1	ssRNA(+)
Cucumis sativus	Cucumber aphid-borne yellows virus	FJ460218.1	ssRNA(+)
Cucumis sativus	Prunus necrotic ringspot virus	EF375717.1	ssRNA(+)
Cucumis sativus	Cucurbit yellows-associated virus	X92203.2	ssRNA(+)
Arachis hypogaea	Groundnut ringspot orthotospovirus	NC_043502.1	ssRNA(+/-)
Arachis hypogaea	Groundnut rosette assistor virus	NC_038509.1	ssRNA(+)
Arachis hypogaea	Bean common mosaic virus	MZ442669.1	ssRNA(+)
Arachis hypogaea	Peanut mottle virus	MZ442675.1	ssRNA(+)
Arachis hypogaea	Turnip yellows virus	MZ442679.1	ssRNA(+)
Arachis hypogaea	Tomato spotted wilt orthotospovirus	MW519186.1	ssRNA(+/-)
Arachis hypogaea	Turnip mosaic virus	MZ062212.1	ssRNA(+)
Arachis hypogaea	Peanut clump virus	MW961156.1	ssRNA(+)
Arachis hypogaea	Tomato yellow fruit ring virus	MF574030.1	ssRNA(+/-)
Arachis hypogaea	Groundnut rosette virus	MW655554.1	ssRNA(+)
Arachis hypogaea	Indian peanut clump virus	MK993384.1	ssRNA(+)
Arachis hypogaea	Cucumber mosaic virus	MK415656.1	ssRNA(+)
Arachis hypogaea	Tomato chlorotic spot orthotospovirus	MH427861.1	ssRNA(+/-)
Arachis hypogaea	Peanut stunt virus	MF170156.1	ssRNA(+)
Arachis hypogaea	Groundnut bud necrosis orthotospovirus	MF521446.1	ssRNA(+/-)
Arachis hypogaea	Peanut virus C	MG800789.1	ssRNA(+)
Arachis hypogaea	Tobacco streak virus	KY489999.1	ssRNA(+)
Arachis hypogaea	Capsicum chlorosis orthotospovirus	KX108864.1	ssRNA(+/-)
Arachis hypogaea	Soybean yellow common mosaic virus	KM884872.1	ssRNA(+)
Arachis hypogaea	Cowpea aphid-borne mosaic virus	HQ880242.1	ssRNA(+)
Arachis hypogaea	Groundnut yellow spot orthotospovirus	AY529714.1	ssRNA(+/-)
Citrullus lanatus	Cucumber vein-clearing virus	NC_043081.1	ssRNA(+)
Citrullus lanatus	Watermelon bud necrosis orthotospovirus	NC_038288.1	ssRNA(+/-)
Citrullus lanatus	Watermelon virus A	NC_034377.1	ssRNA(+)
Citrullus lanatus	Squash vein yellowing virus	NC_010521.1	ssRNA(+)
Citrullus lanatus	Cucurbit chlorotic yellows virus	MT859695.1	ssRNA(+)
Citrullus lanatus	Papaya ringspot virus	MZ099475.1	ssRNA(+)
Citrullus lanatus	Melon necrotic spot virus	MZ682104.1	ssRNA(+)
Citrullus lanatus	Cucurbit aphid-borne yellows virus	OK120863.1	ssRNA(+)
Citrullus lanatus	Watermelon crinkle leaf-associated virus 1	MZ819081.1	ssRNA(-)
Citrullus lanatus	Watermelon crinkle leaf-associated virus 2	MZ819085.1	ssRNA(-)
Citrullus lanatus	Watermelon mosaic virus	MZ055421.1	ssRNA(+)
Citrullus lanatus	Cucumber mosaic virus	MW655573.1	ssRNA(+)
Citrullus lanatus	Cucumber green mottle mosaic virus	MT184941.1	ssRNA(+)
Citrullus lanatus	Zucchini yellow mosaic virus	MN897099.1	ssRNA(+)
Citrullus lanatus	Cucurbit yellow stunting disorder virus	MN807937.1	ssRNA(+)
Citrullus lanatus	Groundnut ringspot orthotospovirus	MN364668.1	ssRNA(+/-)
Citrullus lanatus	Citrullus lanatus tombusvirus	MN723594.1	ssRNA(+)
Citrullus lanatus	Cucumber vein yellowing virus	MK760934.1	ssRNA(+)
Citrullus lanatus	Zucchini tigre mosaic virus	MK988415.1	ssRNA(+)
Citrullus lanatus	Tomato spotted wilt orthotospovirus	MK495711.1	ssRNA(+/-)
Citrullus lanatus	Tobacco mosaic virus	MN542772.1	ssRNA(+)
Citrullus lanatus	Melon yellow spot orthotospovirus	MN542776.1	ssRNA(+/-)
Citrullus lanatus	Watermelon silver mottle orthotospovirus	MN542777.1	ssRNA(+/-)
Citrullus lanatus	Watermelon green mottle mosaic virus	MH837097.1	ssRNA(+)
Citrullus lanatus	Sudan watermelon mosaic virus	KY623527.1	ssRNA(+)
Citrullus lanatus	Wild melon vein banding virus	KY623547.1	ssRNA(+)
Citrullus lanatus	Squash mosaic virus	MF166754.1	ssRNA(+)
Citrullus lanatus	Tobacco streak virus	KX405025.1	ssRNA(+)
Citrullus lanatus	Pepo aphid-borne yellows virus	KT943912.1	ssRNA(+)
Citrullus lanatus	Moroccan watermelon mosaic virus	LN810061.1	ssRNA(+)
Citrullus lanatus	Squash chlorotic leaf spot virus	KU052535.1	ssRNA(+)
Citrullus lanatus	Polerovirus watermelon/8-1/Syria/2009	KC960436.1	ssRNA(+)
Citrullus lanatus	Melon aphid-borne yellows virus	JQ700307.1	ssRNA(+)
Citrullus lanatus	Groundnut bud necrosis orthotospovirus	EU373795.1	ssRNA(+/-)
Solanum lycopersicum	Tomato yellow ring orthotospovirus	NC_055411.1	ssRNA(+/-)
Solanum lycopersicum	Tomato mild mottle virus	NC_038920.1	ssRNA(+)
Solanum lycopersicum	Tomato necrotic streak virus	NC_039074.1	ssRNA(+)
Solanum lycopersicum	Tomato yellow mottle-associated cytorhabdovirus	NC_034240.1	ssRNA(-)
Solanum lycopersicum	Tomato brown rugose fruit virus	NC_028478.1	ssRNA(+)
Solanum lycopersicum	Tomato necrotic dwarf virus	NC_027926.1	ssRNA(+)
Solanum lycopersicum	Tomato mottle mosaic virus	NC_022230.1	ssRNA(+)
Solanum lycopersicum	Tomato blistering mosaic tymovirus	NC_021851.1	ssRNA(+)
Solanum lycopersicum	Tomato necrotic stunt virus	NC_017824.1	ssRNA(+)
Solanum lycopersicum	Groundnut ringspot and Tomato chlorotic spot virus reassortant	NC_015467.1	ssRNA(+/-)
Solanum lycopersicum	Tomato chocolate spot virus	NC_013075.1	ssRNA(+)
Solanum lycopersicum	Tomato zonate spot orthotospovirus	NC_010489.1	ssRNA(+/-)
Solanum lycopersicum	Capsicum chlorosis orthotospovirus	NC_008301.1	ssRNA(+/-)
Solanum lycopersicum	Tomato chlorosis virus	NC_007340.1	ssRNA(+)
Solanum lycopersicum	Pepino mosaic virus	NC_004067.1	ssRNA(+)
Solanum lycopersicum	Tomato mosaic virus	NC_002692.1	ssRNA(+)
Solanum lycopersicum	Pelargonium zonate spot virus	NC_003649.1	ssRNA(+)
Solanum lycopersicum	Cucumber mosaic virus	OK107528.1	ssRNA(+)
Solanum lycopersicum	Tomato spotted wilt orthotospovirus	MW039604.1	ssRNA(+/-)
Solanum lycopersicum	Physostegia chlorotic mottle alphanucleorhabdovirus	MW848528.1	ssRNA(-)
Solanum lycopersicum	Parietaria mottle virus	MW456562.1	ssRNA(+)
Solanum lycopersicum	Potato virus H	MT676865.1	ssRNA(+)
Solanum lycopersicum	Tomato fruit blotch virus	MW546267.1	ssRNA(+)
Solanum lycopersicum	Zucchini yellow mosaic virus	MF766013.1	ssRNA(+)
Solanum lycopersicum	Potato leafroll virus	MN266215.1	ssRNA(+)
Solanum lycopersicum	Ranunculus white mottle ophiovirus	MZ507604.1	ssRNA(-)
Solanum lycopersicum	Groundnut bud necrosis orthotospovirus	MT622681.1	ssRNA(+/-)
Solanum lycopersicum	Wild potato mosaic virus	MW274714.1	ssRNA(+)
Solanum lycopersicum	Tomato bushy stunt virus	MZ202331.1	ssRNA(+)
Solanum lycopersicum	Tomato yellow fruit ring virus	MF574028.1	ssRNA(+/-)
Solanum lycopersicum	Tomato black ring virus	MW381197.1	ssRNA(+)
Solanum lycopersicum	Watermelon silver mottle orthotospovirus	MW051788.1	ssRNA(+/-)
Solanum lycopersicum	Tomato aspermy virus	MW080947.1	ssRNA(+)
Solanum lycopersicum	Potato virus Y	MW595190.1	ssRNA(+)
Solanum lycopersicum	Tomato torrado virus	MT269806.1	ssRNA(+)
Solanum lycopersicum	Spinach latent virus	MT269813.1	ssRNA(+)
Solanum lycopersicum	Lettuce ring necrosis ophiovirus	MW594439.1	ssRNA(-)
Solanum lycopersicum	Chilli veinal mottle virus	MN894825.1	ssRNA(+)
Solanum lycopersicum	Tobacco mosaic virus	MG922818.1	ssRNA(+)
Solanum lycopersicum	Alfalfa mosaic virus	MG922819.1	ssRNA(+)
Solanum lycopersicum	Cherry tomato necrotic ringspot virus	MN546868.1	ssRNA(+/-)
Solanum lycopersicum	Pepper mild mottle virus	MN515416.1	ssRNA(+)
Solanum lycopersicum	Eggplant mottled dwarf nucleorhabdovirus	MN990976.1	ssRNA(-)
Solanum lycopersicum	Lycopersicon esculentum picorna-like virus	MN832456.1	ssRNA(+)
Solanum lycopersicum	Lycopersicon esculentum potyvirus	MN734254.1	ssRNA(+)
Solanum lycopersicum	Lycopersicon esculentum nepovirus	MN814314.1	ssRNA(+)
Solanum lycopersicum	Potato yellow vein virus	MN119294.1	ssRNA(+)
Solanum lycopersicum	Tomato infectious chlorosis virus	MN103531.1	ssRNA(+)
Solanum lycopersicum	Potato virus S	MN088364.1	ssRNA(+)
Solanum lycopersicum	Potato virus X	MN088366.1	ssRNA(+)
Solanum lycopersicum	Watermelon bud necrosis orthotospovirus	MN707980.1	ssRNA(+/-)
Solanum lycopersicum	Tobacco streak virus	MN071396.1	ssRNA(+)
Solanum lycopersicum	Cherry rasp leaf virus	MK952187.1	ssRNA(+)
Solanum lycopersicum	Beet western yellows virus	MH645905.1	ssRNA(+)
Solanum lycopersicum	Groundnut ringspot orthotospovirus	MK820665.1	ssRNA(+/-)
Solanum lycopersicum	Tomato blunervirus 1	MK517477.2	ssRNA(+)
Solanum lycopersicum	Lettuce chlorosis virus	MK370741.1	ssRNA(+)
Solanum lycopersicum	Impatiens necrotic spot orthotospovirus	MH673660.1	ssRNA(+/-)
Solanum lycopersicum	Pepper virus A	MK783696.1	ssRNA(+)
Solanum lycopersicum	Tomato marchitez virus	MK726319.1	ssRNA(+)
Solanum lycopersicum	Chilli yellow ringspot virus	MH779495.1	ssRNA(+/-)
Solanum lycopersicum	Pepper veinal mottle virus	MH798813.1	ssRNA(+)
Solanum lycopersicum	Potato virus M	MH558035.1	ssRNA(+)
Solanum lycopersicum	Henbane mosaic virus	MH779472.1	ssRNA(+)
Solanum lycopersicum	Tomato necrotic spot virus	MH107318.1	ssRNA(+)
Solanum lycopersicum	Tobacco bushy top virus	MF374482.1	ssRNA(+)
Solanum lycopersicum	Tomato chlorotic spot orthotospovirus	KY910826.1	ssRNA(+/-)
Solanum lycopersicum	Pepper mottle virus	MG776302.1	ssRNA(+)
Solanum lycopersicum	Tospovirus sp.	KX833217.1	ssRNA(+/-)
Solanum lycopersicum	Tomato necrotic ringspot virus	KY007016.1	ssRNA(+/-)
Solanum lycopersicum	Alstroemeria necrotic streak orthotospovirus	KX833214.1	ssRNA(+/-)
Solanum lycopersicum	Pepper vein yellows virus	MF039626.1	ssRNA(+)
Solanum lycopersicum	Tomato necrotic spot associated virus	KT984753.1	ssRNA(+/-)
Solanum lycopersicum	Tomato ringspot virus	KT728407.1	ssRNA(+)
Solanum lycopersicum	Arabis mosaic virus	KP027438.1	ssRNA(+)
Solanum lycopersicum	Tomato necrotic spot tospovirus	KM355773.1	ssRNA(+/-)
Solanum lycopersicum	Grapevine Algerian latent virus	JQ042282.1	ssRNA(+)
Solanum lycopersicum	Colombian datura virus	AB823816.1	ssRNA(+)
Solanum lycopersicum	Olive latent virus 1	KF804049.1	ssRNA(+)
Solanum lycopersicum	Pepper ringspot virus	AB826686.1	ssRNA(+)
Solanum lycopersicum	Tomato chocolate virus	GU071087.1	ssRNA(+)
Solanum lycopersicum	Broad bean wilt virus 2	JQ855708.1	ssRNA(+)
Solanum lycopersicum	Tobacco mild green mosaic virus	JQ955603.1	ssRNA(+)
Solanum lycopersicum	Tomato rhabdovirus Beltsville	JQ405264.1	ssRNA(-)
Solanum lycopersicum	Pepper necrotic spot virus	HE584762.1	ssRNA(+/-)
Solanum lycopersicum	Moroccan pepper virus	EU290172.1	ssRNA(+)
Solanum lycopersicum	Malva vein clearing virus	FJ561293.1	ssRNA(+)
Solanum lycopersicum	Tomato yellow blotch virus	EU779803.2	ssRNA(+)
Solanum lycopersicum	Tomato white ringspot virus	EF205130.1	ssRNA(+)
Solanum lycopersicum	Peru tomato mosaic virus	AJ616024.1	ssRNA(+)
Solanum lycopersicum	Cucumber necrosis virus	AJ288927.1	ssRNA(+)
Glycine max	Soybean vein necrosis orthotospovirus	NC_055178.1	ssRNA(+/-)
Glycine max	Soybean latent spherical virus	NC_032270.1	ssRNA(+)
Glycine max	Bean rugose mosaic virus	NC_028139.1	ssRNA(+)
Glycine max	Soybean yellow common mosaic virus	NC_016033.1	ssRNA(+)
Glycine max	Soybean yellow mottle mosaic virus	NC_011643.1	ssRNA(+)
Glycine max	Soybean mosaic virus	LC655955.1	ssRNA(+)
Glycine max	Cowpea mild mottle virus	MW371117.1	ssRNA(+)
Glycine max	Peanut mottle virus	MT790744.1	ssRNA(+)
Glycine max	Tomato yellow fruit ring virus	MF574029.1	ssRNA(+/-)
Glycine max	Tobacco streak virus	MT360267.1	ssRNA(+)
Glycine max	Soybean vein necrosis-associated virus	MT634208.1	ssRNA(+/-)
Glycine max	Alfalfa mosaic virus	MT362607.1	ssRNA(+)
Glycine max	Soybean carlavirus 1	MW349427.1	ssRNA(+)
Glycine max	Soybean leaf crinkle mottle virus	LC601607.1	ssRNA(+)
Glycine max	Peanut stunt virus	MW079231.1	ssRNA(+)
Glycine max	Bean pod mottle virus	MT521477.1	ssRNA(+)
Glycine max	Soybean dwarf virus	MT526793.1	ssRNA(+)
Glycine max	Tobacco ringspot virus	MT563078.1	ssRNA(+)
Glycine max	Clover yellow vein virus	MK292120.1	ssRNA(+)
Glycine max	Soybean virus A	MH428831.1	ssRNA(+)
Glycine max	Wisteria vein mosaic virus	MT603851.1	ssRNA(+)
Glycine max	Whitefly-transmitted carlavirus	MK910292.1	ssRNA(+)
Glycine max	Tomato chlorotic spot orthotospovirus	MK876222.1	ssRNA(+/-)
Glycine max	Groundnut ringspot orthotospovirus	MH300137.1	ssRNA(+/-)
Glycine max	Groundnut ringspot and Tomato chlorotic spot virus reassortant	MH796785.1	ssRNA(+/-)
Glycine max	Soybean yellow shoot virus	MH890547.1	ssRNA(+)
Glycine max	Zucchini yellow mosaic virus	MG967620.1	ssRNA(+)
Glycine max	Cucumber mosaic virus	MH119145.1	ssRNA(+)
Glycine max	Tomato spotted wilt orthotospovirus	MF417648.1	ssRNA(+/-)
Glycine max	Soybean blotchy mosaic virus	MF964870.1	ssRNA(-)
Glycine max	Bean common mosaic necrosis virus	MF919133.1	ssRNA(+)
Glycine max	Brome mosaic virus	MF804328.1	ssRNA(+)
Glycine max	Tobacco necrosis virus D	MF158986.1	ssRNA(+)
Glycine max	Bean common mosaic virus	KU739386.1	ssRNA(+)
Glycine max	Bean yellow mosaic virus	KT923790.1	ssRNA(+)
Glycine max	Cowpea mottle virus	KF882425.1	ssRNA(+)
Glycine max	Groundnut bud necrosis orthotospovirus	JX511966.1	ssRNA(+/-)
Glycine max	Tobacco mosaic virus	JQ895560.1	ssRNA(+)
Glycine max	Soybean leaf rugose mosaic virus	AB560671.1	ssRNA(+)
Glycine max	Tomato yellow ring orthotospovirus	DQ462163.1	ssRNA(+/-)
Allium cepa	Artichoke yellow ringspot virus	NC_038862.1	ssRNA(+)
Allium cepa	Iris yellow spot orthotospovirus	NC_029799.1	ssRNA(+/-)
Allium cepa	Onion yellow dwarf virus	MW854275.1	ssRNA(+)
Allium cepa	Shallot yellow stripe virus	MN607702.1	ssRNA(+)
Allium cepa	Shallot virus S	MH292861.1	ssRNA(+)
Allium cepa	Shallot latent virus	MH389247.1	ssRNA(+)
Allium cepa	Shallot virus X	MH389250.1	ssRNA(+)
Allium cepa	Cucumber mosaic virus	MN864792.1	ssRNA(+)
Allium cepa	Leek yellow stripe virus	MN864794.2	ssRNA(+)
Allium cepa	Shallot mild yellow stripe virus	MG910501.1	ssRNA(+)
Allium cepa	Garlic common latent virus	MN102094.2	ssRNA(+)
Allium cepa	Impatiens necrotic spot orthotospovirus	MH673656.1	ssRNA(+/-)
Allium cepa	Groundnut bud necrosis orthotospovirus	KY271966.1	ssRNA(+/-)
Allium cepa	Tobacco streak virus	KY271967.1	ssRNA(+)
Allium cepa	Garlic virus D	KR534889.1	ssRNA(+)
Allium cepa	Garlic virus X	KC460387.1	ssRNA(+)
Allium cepa	Tomato spotted wilt orthotospovirus	JQ619234.1	ssRNA(+/-)
Allium cepa	Shallot mite-borne latent virus	EU835196.1	ssRNA(+)
