# Supplementary material for: Gossypol Broadly Inhibits Coronaviruses by Targeting RNA‐Dependent RNA Polymerases
Source: Adv Sci (Weinh). 2022 Oct 20;9(35):2203499. doi: 10.1002/advs.202203499 (PMC9762316; doi:10.1002/advs.202203499)
Supplement: Supplementary file 3 — Supplemental Table 2 [file ADVS-9-2203499-s005.xlsx]

## Sheet: Sheet1
List of cotton natural products and their binding energies with SARS-CoV-2 RdRp
No.	Ligand (CAS No.)	Compounds	Class	Binding Affinity (Kcal/mol)	Notes
1	79763-28-3	Arecatannin B1	Tannins	-10.2	Unable to purchase
2	26707-60-8	2-Hydroxyoleanolic acid	Terpenoids	-9.7	Unable to purchase
3	87727-69-3	Arecatannin C1	Tannins	-9.3	Unable to purchase
4	472-11-7	Ruscogenin	Steroids	-9.2	Has been tested by biochemical experiments
5	301-19-9	Robinin(Kaempferol-3-O-gal-rham-7-O-rham)	Flavonoids	-9.2	Has been tested by biochemical experiments
6	129235-39-8	Quercetin-3-O-(2''-O-Xylosyl)rutinoside	Flavonoids	-9.1	Unable to purchase
7	552-57-8	Apigenin-7-O-rutinoside (Isorhoifolin)	Flavonoids	-9.1	Has been tested by biochemical experiments
8	56782-99-1	Quercetin-3-O-(2''-O-galactosyl)glucoside	Flavonoids	-9.1	Unable to purchase
9	520-27-4	Diosmetin-7-O-rutinoside (Diosmin)	Flavonoids	-9.1	Has been tested by biochemical experiments
10	14259-47-3	Didymin (Isosakuranetin-7-O-rutinoside)	Flavonoids	-8.9	Has been tested by biochemical experiments
11	52187-80-1	Luteolin-7,3'-di-O-glucoside	Flavonoids	-8.9	Has been tested by biochemical experiments
12	34218-97-8	Epitheaflavic acid-3-O-Gallate	Tannins	-8.9	Unable to purchase
13	79763-29-4	Arecatannin A2	Tannins	-8.8	Unable to purchase
14	38965-51-4	Eriodictyol-7-O-glucoside	Flavonoids	-8.8	Has been tested by biochemical experiments
15	53-59-8	NADP (Nicotinamide adenine dinucleotide phosphate)	Nucleotides and derivatives	-8.8	Has been tested by biochemical experiments
16	54815-36-0	Jujubogenin	Terpenoids	-8.8	Unable to purchase
17	134953-93-8	Quercetin-3-O-glucosyl(1→3)rhamnosyl(1→6)Galactoside	Flavonoids	-8.8	Unable to purchase
18	28338-59-2	Cyanidin 3-O-rutinoside (Keracyanin)	Flavonoids	-8.8	Has been tested by biochemical experiments
19	14259-46-2	Narirutin	Flavonoids	-8.8	Has been tested by biochemical experiments
20	303-45-7	Gossypol	Terpenoids	-8.7	Has been tested by biochemical experiments
21	1257-08-5	Epicatechin gallate*	Flavonoids	-8.7	Has been tested by biochemical experiments
22	153-18-4	Quercetin-3-O-rutinoside (Rutin)*	Flavonoids	-8.7	Has been tested by biochemical experiments
23	4373-41-5	Maslinic acid	Terpenoids	-8.7	Has been tested by biochemical experiments
24	25694-72-8	Luteolin-7-O-neohesperidoside (Lonicerin)	Flavonoids	-8.7	Has been tested by biochemical experiments
25	130405-40-2	(-)-Catechin gallate	Flavonoids	-8.7	Has been tested by biochemical experiments
26	31106-05-5	Taxifolin-3'-O-glucoside	Flavonoids	-8.7	Has been tested by biochemical experiments
27	40581-17-7	Violanthin	Flavonoids	-8.6	Has been tested by biochemical experiments
28	94696-39-6	Rhodiolgin	Flavonoids	-8.6	Has been tested by biochemical experiments
29	77-52-1	Ursolic acid	Terpenoids	-8.6	Has been tested by biochemical experiments
30	146-14-5	Riboflavin 5'-Adenosine Diphosphate	Nucleotides and derivatives	-8.6	Has been tested by biochemical experiments
31	54447-84-6	Cyclic di-3',5'-adenylic acid	Nucleotides and derivatives	-8.6	Has been tested by biochemical experiments
32	482-38-2	Kaempferol-3,7-O-dirhamnoside (Kaempferitrin)	Flavonoids	-8.5	Has been tested by biochemical experiments
33	465-99-6	Hederagenin	Terpenoids	-8.5	Has been tested by biochemical experiments
34	127-22-0	Taraxerol	Terpenoids	-8.5	Has been tested by biochemical experiments
35	64820-99-1	Vitexin-2-O-rhamnoside	Flavonoids	-8.5	Has been tested by biochemical experiments
36	652-78-8	Gossypetin-8-O-glucoside*	Flavonoids	-8.4	Has been tested by biochemical experiments
37	2450-53-5	Isochlorogenic acid A	Phenolic acids	-8.4	Has been tested by biochemical experiments
38	10236-47-2	Naringenin-7-O-Neohesperidoside(Naringin)	Flavonoids	-8.4	Has been tested by biochemical experiments
39	17912-87-7	Myricetin-3-O-rhamnoside (Myricitrin)	Flavonoids	-8.3	Has been tested by biochemical experiments
40	29838-67-3	Taxifolin-3-O-rhamnoside (Astilbin)	Flavonoids	-8.3	Has been tested by biochemical experiments
41	20126-59-4	Diosmetin-7-O-glucoside*	Flavonoids	-8.3	Has been tested by biochemical experiments
42	53-84-9	Nicotinic acid adenine dinucleotide	Nucleotides and derivatives	-8.3	Has been tested by biochemical experiments
43	132922-80-6	Rubrofusarin-6-O-glucoside	Others	-8.3	Unable to purchase
44	27661-51-4	Kaempferol-3-O-sambubioside	Flavonoids	-8.3	Has been tested by biochemical experiments
45	611-40-5	Tectoridin	Flavonoids	-8.3	Has been tested by biochemical experiments
46	489-35-0	Gossypetin(3,3',4',5,7,8-Hexahydroxyflavone)*	Flavonoids	-8.2	Has been tested by biochemical experiments
47	5373-11-5	Luteolin-7-O-glucoside (Cynaroside)	Flavonoids	-8.2	Has been tested by biochemical experiments
48	63902-38-5	Pinoresinol-4,4'-O-di-O-glucoside	Lignans and Coumarins	-8.2	Has been tested by biochemical experiments
49	80714-53-0	Kaempferol-3-O-sophorotrioside	Flavonoids	-8.2	Unable to purchase
50	480-10-4	Kaempferol-3-O-glucoside (Astragalin)	Flavonoids	-8.2	Has been tested by biochemical experiments
51	491-67-8	Baicalein	Flavonoids	-8.1	Has been tested by biochemical experiments
52	29106-49-8	Procyanidin B2	Tannins	-8.1	--
53	20315-25-7	Procyanidin B1	Tannins	-8.1	--
54	51011-05-3	6''-O-Malonylgenistin	Flavonoids	-8.1	--
55	30964-13-7	1,3-O-Dicaffeoylquinic Acid (Cynarin)	Phenolic acids	-8.1	--
56	15648-86-9	Myricetin-3-O-galactoside*	Flavonoids	-8.1	--
57	142674-16-6	6-Hydroxykaempferol 6,7-Diglucoside	Flavonoids	-8.1	--
58	154-36-9	Prunetin-4'-O-glucoside	Flavonoids	-8.1	--
59	18003-33-3	6-Hydroxyluteolin	Flavonoids	-8.1	--
60	32769-01-0	Tricin-7-O-Glucoside	Flavonoids	-8.1	--
61	482-39-3	Kaempferol-3-O-rhamnoside (Afzelin)(Kaempferin)	Flavonoids	-8.1	--
62	529-55-5	Naringenin-7-O-glucoside (Prunin)	Flavonoids	-8.1	--
63	604-80-8	Isorhamnetin-3-O-rutinoside (Narcissin)*	Flavonoids	-8.1	--
64	19833-12-6	Myricetin-3-O-glucoside*	Flavonoids	-8.1	--
65	17297-56-2	Kaempferol-3-O-robinobioside(Biorobin)*	Flavonoids	-8.1	--
66	6920-38-3	Luteolin-4'-O-glucoside	Flavonoids	-8.1	--
67	29106-51-2	Procyanidin B4	Tannins	-8	--
68	23567-23-9	Procyanidin B3	Tannins	-8	--
69	31712-49-9	Hesperetin-7-O-glucoside	Flavonoids	-8	--
70	18609-17-1	Quercetin-3-O-sophoroside (Baimaside)	Flavonoids	-8	--
71	4547-24-4	Corosolic acid	Terpenoids	-8	--
72	52589-11-4	Phellamurin	Flavonoids	-8	--
73	94356-26-0	Piceatannol-3'-O-glucoside	Others	-8	--
74	171828-62-9	Cyanidin-3-O-(6''-O-malonyl)glucoside	Flavonoids	-8	--
75	20196-89-8	Kaempferol 7-O-rhamnoside	Flavonoids	-8	--
76	94396-09-5	Iristectorin B	Flavonoids	-8	--
77	76250-49-2	Gambiriin A1	Tannins	-7.9	--
78	32769-00-9	Tricin-5-O-Glucoside	Flavonoids	-7.9	--
79	25474-11-7	Jaceosidin-7-O-Glucoside	Flavonoids	-7.9	--
80	13878-90-5	Mangiferonic acid	Terpenoids	-7.9	--
81	2800-34-2	10-Formyltetrahydrofolic Acid	Alkaloids	-7.9	--
82	32602-81-6	Kaempferol-3-O-neohesperidoside*	Flavonoids	-7.9	--
83	69651-80-5	Hesperetin-5-O-glucoside	Flavonoids	-7.9	--
84	482-35-9	Quercetin-3-O-glucoside (Isoquercitrin)	Flavonoids	-7.9	--
85	5041-81-6	Isoliquiritin	Flavonoids	-7.9	--
86	572-30-5	Avicularin(Quercetin-3-O-α-L-arabinofuranoside)	Flavonoids	-7.9	--
87	572-31-6	Engeletin	Flavonoids	-7.9	--
88	63422-27-5	6-Methoxykaempferol-3-O-glucoside	Flavonoids	-7.9	--
89	142506-26-1	Cyanidin-3-O-galactoside*	Flavonoids	-7.9	--
90	20229-56-5	Spiraeoside	Flavonoids	-7.9	--
91	21637-25-2	Quercetin 3-O-glucoside(Isotrifoliin)	Flavonoids	-7.9	--
92	22688-79-5	Quercetin-3-O-glucuronide	Flavonoids	-7.9	--
93	578-74-5	Apigenin 7-O-glucoside(Cosmosiin)	Flavonoids	-7.9	--
94	5928-26-7	Biochanin A-7-O-glucoside (Sissotrin)	Flavonoids	-7.9	--
95	117-39-5	Quercetin	Flavonoids	-7.8	--
96	480-16-0	Morin	Flavonoids	-7.8	--
97	41607-20-9	Pinoresinol-4-O-glucoside	Lignans and Coumarins	-7.8	--
98	129025-96-3	Aurantio-obtusin-6-O-Glucoside	Quinones	-7.8	--
99	27875-34-9	Rhamnetin-3-O-Glucoside*	Flavonoids	-7.8	--
100	4547-85-7	Isosalipurposide (Phlorizin Chalcone)	Flavonoids	-7.8	--
101	482-36-0	Quercetin-3-O-galactoside (Hyperin)	Flavonoids	-7.8	--
102	549-32-6	Quercetin-3-O-xyloside (Reynoutrin)	Flavonoids	-7.8	--
103	19895-95-5	Kaempferol-3-O-sophoroside	Flavonoids	-7.8	--
104	95753-52-9	3,5-Di-O-galloylshikimic acid	Phenolic acids	-7.8	--
105	26532-66-1	Madasiatic acid	Terpenoids	-7.8	--
106	60-92-4	Cyclic 3',5'-Adenylic acid	Nucleotides and derivatives	-7.7	--
107	23627-87-4	Kaempferol-3-O-galactoside (Trifolin)*	Flavonoids	-7.7	--
108	99633-12-2	Eucommin A	Lignans and Coumarins	-7.7	--
109	4192-90-9	Phloretin-4'-O-glucoside (Trilobatin)	Flavonoids	-7.7	--
110	86579-00-2	Carthamone	Flavonoids	-7.7	--
111	472-15-1	Betulinic acid	Terpenoids	-7.7	--
112	495-31-8	Nodakenin	Lignans and Coumarins	-7.7	--
113	5041-82-7	Isorhamnetin-3-O-Glucoside*	Flavonoids	-7.7	--
114	522-12-3	Quercetin-3-O-rhamnoside(Quercitrin)	Flavonoids	-7.7	--
115	60-81-1	Phloretin-2'-O-glucoside (Phlorizin)	Flavonoids	-7.7	--
116	989-30-0	3-Epiursolic acid	Terpenoids	-7.7	--
117	17680-84-1	Homoplantaginin	Flavonoids	-7.7	--
118	29118-80-7	Syringopicroside	Terpenoids	-7.7	--
119	55033-90-4	Isorhamnetin-3-O-neohesperidoside	Flavonoids	-7.7	--
120	885044-12-2	Farrerol-7-O-glucoside	Flavonoids	-7.7	--
121	117611-67-3	Quercetin-3-O-neohesperidoside*	Flavonoids	-7.7	--
122	548-75-4	Quercetagetin-7-O-glucoside	Flavonoids	-7.7	--
123	961-07-9	2'-Deoxyguanosine	Nucleotides and derivatives	-7.6	--
124	75829-43-5	Pinocembrin-7-O-glucoside (Pinocembroside)	Flavonoids	-7.6	--
125	14534-61-3	Isochlorogenic acid B	Phenolic acids	-7.6	--
126	16290-07-6	Kaempferol-7-O-glucoside*	Flavonoids	-7.6	--
127	22255-13-6	Quercetin-3-O-arabinoside (Guaijaverin)	Flavonoids	-7.6	--
128	4291-60-5	Acacetin-7-O-glucoside (Tilianin)*	Flavonoids	-7.6	--
129	486-55-5	Daphnin	Lignans and Coumarins	-7.6	--
130	520-32-1	Tricin (5,7,4'-Trihydroxy-3',5'-dimethoxyflavone)	Flavonoids	-7.6	--
131	57378-72-0	Isochlorogenic acid C	Phenolic acids	-7.6	--
132	61360-94-9	Vitexin-2''-O-glucoside	Flavonoids	-7.6	--
133	30484-88-9	Mearnsetin-3-O-rhamnoside (Mearnsitrin)	Flavonoids	-7.6	--
134	36191-03-4	Pratensein-7-O-glucoside	Flavonoids	-7.6	--
135	47705-70-4	Cyanidin-3-O-glucoside (Kuromanin)*	Flavonoids	-7.6	--
136	520-31-0	Tricetin	Flavonoids	-7.6	--
137	520-33-2	Hesperetin	Flavonoids	-7.6	--
138	536-08-3	Digallic Acid	Tannins	-7.6	--
139	28978-03-2	Persicoside	Flavonoids	-7.6	--
140	20362-31-6	Arctiin	Lignans and Coumarins	-7.5	--
141	22688-78-4	Kaempferol-3-O-glucuronide	Flavonoids	-7.5	--
142	27208-80-6	Piceid	Others	-7.5	--
143	28189-90-4	Aromadendrin-7-O-glucoside	Flavonoids	-7.5	--
144	29307-60-6	Genipin-1-O-gentiobioside	Terpenoids	-7.5	--
145	480-19-3	Isorhamnetin	Flavonoids	-7.5	--
146	29028-02-2	Azalein (Azaleatin-3-O-rhamnoside)	Flavonoids	-7.5	--
147	469-83-0	Cafestol	Terpenoids	-7.4	--
148	479-41-4	Indirubin	Alkaloids	-7.4	--
149	906-33-2	Neochlorogenic acid (5-O-Caffeoylquinic acid)*	Phenolic acids	-7.4	--
150	16955-55-8	Salireposide	Phenolic acids	-7.4	--
151	58511-73-2	1-O-Galloyl-D-glucose	Phenolic acids	-7.4	--
152	129-43-1	1-Hydroxyanthraquinone	Quinones	-7.4	--
153	491-58-7	Chrysophanol-9-anthrone	Quinones	-7.4	--
154	94492-24-7	2'-Acetylacteoside	Phenolic acids	-7.4	--
155	64032-49-1	Torachrysone-8-O-glucoside	Phenolic acids	-7.4	--
156	35589-21-0	Isohyperoside	Flavonoids	-7.4	--
157	4184-34-3	Mangiferolic acid	Terpenoids	-7.4	--
158	10176-71-3	Ladanein	Flavonoids	-7.4	--
159	1486-70-0	3-O-Methylquercetin	Flavonoids	-7.4	--
160	2068-02-2	Di-O-methylquercetin	Flavonoids	-7.4	--
161	20725-03-5	Fustin	Flavonoids	-7.4	--
162	491-54-3	Kaempferide (3,5,7-Trihydroxy-4'-methoxyflavone)*	Flavonoids	-7.4	--
163	529-51-1	Azaleatin (5-O-Methylquercetin)	Flavonoids	-7.4	--
164	131-99-7	Inosine 5'-monophosphate	Nucleotides and derivatives	-7.3	--
165	491-70-3	Luteolin (5,7,3',4'-Tetrahydroxyflavone)	Flavonoids	-7.3	--
166	58-61-7	Adenosine	Nucleotides and derivatives	-7.3	--
167	61-19-8	Adenosine 5'-monophosphate	Nucleotides and derivatives	-7.3	--
168	970-74-1	Epigallocatechin	Flavonoids	-7.3	--
169	1241-87-8	1-Caffeoylquinic acid	Phenolic acids	-7.3	--
170	569-92-6	Rhamnocitrin (7-Methylkaempferol)	Flavonoids	-7.3	--
171	175554-11-7	3'-Hydroxy-4'-O-methylglabridin	Others	-7.3	--
172	13878-92-7	Isomangiferolic acid	Terpenoids	-7.3	--
173	51225-28-6	6,8-Diprenylgenistein	Tannins	-7.3	--
174	18470-06-9	Malvidin 3-O-glucoside(Oenin)	Flavonoids	-7.3	--
175	1899-29-2	3-O-Feruloylquinic acid	Phenolic acids	-7.2	--
176	552-58-9	Eriodictyol (5,7,3',4'-Tetrahydroxyflavanone)	Flavonoids	-7.2	--
177	143663-00-7	Lariciresinol-4'-O-glucoside	Lignans and Coumarins	-7.2	--
178	54835-70-0	Roseoside	Others	-7.2	--
179	487-52-5	Butein	Flavonoids	-7.2	--
180	531-75-9	Esculin (6,7-DihydroxyCoumarin-6-glucoside)	Lignans and Coumarins	-7.2	--
181	576-02-3	Maritimetin	Flavonoids	-7.2	--
182	5041-67-8	Kaempferol-3-O-arabinoside (Juglanin)	Flavonoids	-7.2	--
183	480-23-9	Isoluteolin (Orobol)(5,7,3',4'-tetrahydroxyisoflavone)	Flavonoids	-7.2	--
184	52117-69-8	3-O-Acetylpinobanksin	Flavonoids	-7.2	--
185	520-18-3	Kaempferol (3,5,7,4'-Tetrahydroxyflavone)	Flavonoids	-7.1	--
186	1086-80-2	Lumichrome	Alkaloids	-7.1	--
187	3393-18-8	2'-Deoxyinosine-5'-monophosphate	Nucleotides and derivatives	-7.1	--
188	480-18-2	Dihydroquercetin(Taxifolin)	Flavonoids	-7.1	--
189	480-20-6	Aromadendrin (Dihydrokaempferol)	Flavonoids	-7.1	--
190	653-63-4	2'-Deoxyadenosine-5'-monophosphate	Nucleotides and derivatives	-7.1	--
191	85-32-5	Guanosine 5'-monophosphate	Nucleotides and derivatives	-7.1	--
192	17720-18-2	Nicotinate D-ribonucleoside	Others	-7.1	--
193	130622-31-0	Benzyl β-primeveroside	Phenolic acids	-7.1	--
194	132752-65-9	Scopoletin-7-O-glucuronide	Lignans and Coumarins	-7.1	--
195	1899-30-5	5-O-p-Coumaroylquinic acid*	Phenolic acids	-7.1	--
196	23445-11-6	1-O-Gentisoyl-D-glucoside	Phenolic acids	-7.1	--
197	520-34-3	Diosmetin (5,7,3'-Trihydroxy-4'-methoxyflavone)	Flavonoids	-7.1	--
198	64190-88-1	Quercetagetin-3-Methyl Ether	Flavonoids	-7.1	--
199	1094-61-7	β-Nicotinamide mononucleotide	Nucleotides and derivatives	-7.1	--
200	490-31-3	Robinetin	Flavonoids	-7.1	--
201	5631-70-9	5,7,4'-Trimethoxyflavone	Flavonoids	-7.1	--
202	482-89-3	Indigo	Alkaloids	-7	--
203	58-64-0	Adenosine 5'-diphosphate	Nucleotides and derivatives	-7	--
204	970-73-0	Gallocatechin	Flavonoids	-7	--
205	18085-97-7	4',5,7-Trihydroxy-3',6-dimethoxyflavone (Jaceosidin)	Flavonoids	-7	--
206	24404-50-0	Epipinoresinol*	Lignans and Coumarins	-7	--
207	27200-12-0	Dihydromyricetin (Ampelopsin)	Flavonoids	-7	--
208	29708-87-0	Chlorogenic acid methyl ester	Phenolic acids	-7	--
209	14364-05-7	Ferulic acid-1-O-glucoside	Phenolic acids	-7	--
210	492-14-8	Butin	Flavonoids	-7	--
211	524-30-1	Fraxin	Lignans and Coumarins	-7	--
212	531-44-2	Scopoletin-7-O-glucoside (Scopolin)	Lignans and Coumarins	-7	--
213	3616-06-6	Uridine-5'-Diphosphate-D-Xylose	Nucleotides and derivatives	-7	--
214	136172-60-6	6-O-Caffeoylarbutin	Phenolic acids	-7	--
215	3301-49-3	Kumatakenin	Flavonoids	-7	--
216	4423-37-4	Syringetin	Flavonoids	-7	--
217	519-96-0	Patuletin (Quercetagetin-6-methyl ether)	Flavonoids	-7	--
218	597-12-6	D-(+)-Melezitose	Others	-7	--
219	154-23-4	Catechin	Flavonoids	-6.9	--
220	21293-29-8	Abscisic acid	Organic acids	-6.9	--
221	480-41-1	Naringenin (5,7,4'-Trihydroxyflavanone)	Flavonoids	-6.9	--
222	490-46-0	Epicatechin	Flavonoids	-6.9	--
223	520-36-5	Apigenin	Flavonoids	-6.9	--
224	529-44-2	Myricetin	Flavonoids	-6.9	--
225	55167-29-8	Apiferol	Flavonoids	-6.9	--
226	58-96-8	Uridine	Nucleotides and derivatives	-6.9	--
227	83-88-5	Riboflavin (Vitamin B2)	Others	-6.9	--
228	145937-22-0	Gingerglycolipid A	Lipids	-6.9	--
229	146-80-5	Xanthosine	Nucleotides and derivatives	-6.9	--
230	16805-10-0	Mearnsetin	Flavonoids	-6.9	--
231	20244-86-4	N7-Methylguanosine	Nucleotides and derivatives	-6.9	--
232	18490-95-4	Brevifolin carboxylic acid	Phenolic acids	-6.9	--
233	3083-77-0	1-beta-D-Arabinofuranosyluracil	Nucleotides and derivatives	-6.9	--
234	487-36-5	Pinoresinol*	Lignans and Coumarins	-6.9	--
235	489-33-8	Limocitrin (5,7,4'-trihydroxy-8,3'-dimethoxyflavone)	Flavonoids	-6.9	--
236	548-82-3	Pinobanksin	Flavonoids	-6.9	--
237	96382-91-1	Neonuezhenide	Others	-6.9	--
238	437-64-9	Genkwanin (Apigenin 7-methyl ether)	Flavonoids	-6.9	--
239	491-71-4	Chrysoeriol	Flavonoids	-6.9	--
240	2284-31-3	Pratensein	Flavonoids	-6.8	--
241	327-97-9	Chlorogenic acid (3-O-Caffeoylquinic acid)*	Phenolic acids	-6.8	--
242	514-10-3	Abietic acid	Terpenoids	-6.8	--
243	69-93-2	Uric acid	Nucleotides and derivatives	-6.8	--
244	979-92-0	S-(5'-Adenosy)-L-homocysteine	Amino acids and derivatives	-6.8	--
245	127-27-5	Pimaric acid	Terpenoids	-6.8	--
246	137225-59-3	Dihydrokaempferide	Flavonoids	-6.8	--
247	14215-86-2	Sweroside	Terpenoids	-6.8	--
248	24512-63-8	Geniposide	Terpenoids	-6.8	--
249	43043-09-0	Forsythide	Terpenoids	-6.8	--
250	73692-50-9	Naringenin chalcone	Flavonoids	-6.8	--
251	180981-12-8	5-O-Caffeoylshikimic acid	Phenolic acids	-6.8	--
252	2306-27-6	Sinensetin (5,6,7,3',4'-pentamethoxyflavone)	Flavonoids	-6.8	--
253	24808-04-6	(-)-Epiafzelechin	Flavonoids	-6.8	--
254	480-44-4	Acacetin	Flavonoids	-6.8	--
255	520-28-5	Tectochrysin	Flavonoids	-6.8	--
256	603-61-2	Tamarixetin (3,3',5,7-Tetrahydroxy-4'-Methoxyflavone)	Flavonoids	-6.8	--
257	90-19-7	Rhamnetin(7-O-Methxyl Quercetin)	Flavonoids	-6.8	--
258	118-00-3	Guanosine	Nucleotides and derivatives	-6.7	--
259	1447-88-7	Hispidulin (5,7,4'-Trihydroxy-6-methoxyflavone)	Flavonoids	-6.7	--
260	1740-19-8	Dehydroabietic acid	Terpenoids	-6.7	--
261	477-90-7	Bengenin	Phenolic acids	-6.7	--
262	480-39-7	Pinocembrin (Dihydrochrysin)	Flavonoids	-6.7	--
263	526-99-8	D-Galactaric acid	Others	-6.7	--
264	1109-28-0	Maltotriose	Others	-6.7	--
265	142542-89-0	Cimidahurinine	Phenolic acids	-6.7	--
266	4542-23-8	Succinyladenosine	Nucleotides and derivatives	-6.7	--
267	2140-67-2	2-(Dimethylamino)guanosine	Nucleotides and derivatives	-6.7	--
268	2545-00-8	Afzelechin (3,5,7,4'-Tetrahydroxyflavan)	Flavonoids	-6.7	--
269	32451-86-8	4-O-p-Coumaroylquinic acid	Phenolic acids	-6.7	--
270	87099-71-6	3-O-p-Coumaroylquinic acid*	Phenolic acids	-6.7	--
271	133-89-1	Uridine 5'-diphospho-D-glucose	Nucleotides and derivatives	-6.7	--
272	1168-42-9	5,6,7,4'-Tetramethoxyflavone	Flavonoids	-6.7	--
273	1592-70-7	3-Methylkaempferol*	Flavonoids	-6.7	--
274	20554-84-1	Parthenolide	Terpenoids	-6.7	--
275	34612-38-9	Maltotetraose	Others	-6.7	--
276	480-37-5	Pinostrobin	Flavonoids	-6.7	--
277	5128-44-9	Apigenin-7,4'-dimethyl ether	Flavonoids	-6.7	--
278	6601-66-7	5,7,8,4'-Tetramethoxyflavone	Flavonoids	-6.7	--
279	88847-89-6	8-Hydroxy-2-deoxyguanosine	Nucleotides and derivatives	-6.7	--
280	1032-65-1	2'-Deoxycytidine-5'-monophosphate	Nucleotides and derivatives	-6.6	--
281	548-29-8	Isolariciresinol	Lignans and Coumarins	-6.6	--
282	117405-48-8	p-Coumaric acid-4-O-glucoside*	Phenolic acids	-6.6	--
283	147-94-4	Cytarabine	Nucleotides and derivatives	-6.6	--
284	4484-88-2	Trehalose 6-phosphate	Others	-6.6	--
285	4304-12-5	Benzyl glucoside	Phenolic acids	-6.6	--
286	548-83-4	Galangin (3,5,7-Trihydroxyflavone)	Flavonoids	-6.6	--
287	57765-66-9	3-Hydroxyphloretin	Flavonoids	-6.6	--
288	60539-23-3	Oleoside 11-methyl ester	Terpenoids	-6.6	--
289	126176-79-2	Icariside E5	Others	-6.6	--
290	41653-73-0	Koaburaside	Phenolic acids	-6.6	--
291	481-53-8	Tangeretin	Flavonoids	-6.6	--
292	574-84-5	Fraxetin (7,8-Dihydroxy-6-methoxycoumarin)	Lignans and Coumarins	-6.5	--
293	58-97-9	Uridine 5'-monophosphate	Nucleotides and derivatives	-6.5	--
294	685-73-4	D-Galacturonic acid	Others	-6.5	--
295	16929-37-6	3-[(1-Carboxyvinyl)oxy]benzoic acid	Phenolic acids	-6.5	--
296	19431-84-6	Curcumenol	Terpenoids	-6.5	--
297	3484-61-5	12-Hydroxyabietic Acid	Terpenoids	-6.5	--
298	531-28-2	Androsin	Phenolic acids	-6.5	--
299	62702-55-0	4-Oxoretinol	Others	-6.5	--
300	2174-59-6	5-Hydroxy-6,7,8,3',4'-pentamethoxyflavone	Flavonoids	-6.5	--
301	1178-24-1	3,5,6,7,8,3',4'-Heptamethoxyflavone	Flavonoids	-6.5	--
302	1818-71-9	2-Hydroxyadenosine	Nucleotides and derivatives	-6.5	--
303	478-01-3	Nobiletin (5,6,7,8,3',4'-Hexamethoxyflavone)	Flavonoids	-6.4	--
304	537-55-3	N-Acetyl-L-tyrosine	Amino acids and derivatives	-6.4	--
305	60-82-2	Phloretin	Flavonoids	-6.4	--
306	958-09-8	2'-Deoxyadenosine	Nucleotides and derivatives	-6.4	--
307	109194-60-7	Tachioside	Phenolic acids	-6.4	--
308	162411-67-8	Stilbostemin B	Phenolic acids	-6.4	--
309	305-01-1	Esculetin	Lignans and Coumarins	-6.4	--
310	497-76-7	Arbutin	Phenolic acids	-6.4	--
311	27025-41-8	Oxiglutatione	Amino acids and derivatives	-6.4	--
312	530-14-3	Picein (4-Acetylphenyl-glucoside)	Phenolic acids	-6.4	--
313	531-29-3	Coniferin	Phenolic acids	-6.4	--
314	53755-04-7	2-O-Caffeoylmalic acid	Phenolic acids	-6.4	--
315	552-59-0	Prunetin (5,4'-Dihydroxy-7-methoxyisoflavone)	Flavonoids	-6.4	--
316	58514-30-0	Ixoroside	Terpenoids	-6.4	--
317	905-99-7	Cryptochlorogenic acid (4-O-Caffeoylquinic acid)*	Phenolic acids	-6.4	--
318	56-69-9	5-Hydroxy-L-tryptophan	Amino acids and derivatives	-6.4	--
319	1445-07-4	β-Pseudouridine	Nucleotides and derivatives	-6.4	--
320	127414-85-1	Calystegine B2	Alkaloids	-6.3	--
321	4431-01-0	Z-Ligustilide	Others	-6.3	--
322	501-36-0	Trans-resveratrol	Others	-6.3	--
323	5835-26-7	Isopimaric acid	Terpenoids	-6.3	--
324	69-89-6	Xanthine	Nucleotides and derivatives	-6.3	--
325	138-52-3	Salicin	Phenolic acids	-6.3	--
326	32142-31-7	Vanillic acid-4-O-glucoside	Phenolic acids	-6.3	--
327	26652-12-0	Salirepin	Phenolic acids	-6.3	--
328	4338-48-1	N6-(2-Hydroxyethyl)adenosine	Nucleotides and derivatives	-6.3	--
329	512-69-6	Raffinose	Others	-6.3	--
330	57765-65-8	Desoxyhemigossypol	Phenolic acids	-6.3	--
331	73-40-5	Guanine	Nucleotides and derivatives	-6.3	--
332	1811-23-0	Confertifoline	Terpenoids	-6.3	--
333	99-20-7	D-Trehalose	Others	-6.3	--
334	486-35-1	Daphnetin	Lignans and Coumarins	-6.3	--
335	104594-70-9	Phenethyl caffeate	Phenolic acids	-6.3	--
336	485-72-3	Formononetin (7-Hydroxy-4'-methoxyisoflavone)	Flavonoids	-6.3	--
337	84-21-9	3'-Adenylic Acid	Nucleotides and derivatives	-6.3	--
338	2140-79-6	2'-O-Methyladenosine	Nucleotides and derivatives	-6.2	--
339	55079-83-9	Acitretin	Others	-6.2	--
340	65-46-3	Cytidine	Nucleotides and derivatives	-6.2	--
341	92344-58-6	Sinapoyl malate	Phenolic acids	-6.2	--
342	154-58-5	1,5-Anhydro-D-glucitol	Others	-6.2	--
343	63-42-3	Lactobiose	Others	-6.2	--
344	20535-83-5	6-O-methylguanine	Nucleotides and derivatives	-6.2	--
345	3373-53-3	Isoguanine	Nucleotides and derivatives	-6.2	--
346	40817-07-0	Hemigossypol	Terpenoids	-6.2	--
347	529-84-0	6,7-Dihydroxy-4-methylcoumarin	Lignans and Coumarins	-6.2	--
348	57-48-7	D-Fructose	Others	-6.2	--
349	57105-39-2	N-(3-Indolylacetyl)-L-alanine	Amino acids and derivatives	-6.2	--
350	82-82-6	4-Pyridoxic acid	Others	-6.2	--
351	951-77-9	2'-Deoxycytidine	Nucleotides and derivatives	-6.2	--
352	63-37-6	Cytidine 5'-monophosphate(Cytidylic acid)	Nucleotides and derivatives	-6.2	--
353	63-84-3	3,4-Dihydroxy-DL-phenylalanine	Amino acids and derivatives	-6.2	--
354	88-99-3	Phthalic acid	Organic acids	-6.2	--
355	547-25-1	Turanose	Others	-6.2	--
356	5988-19-2	L-Dihydroorotic acid	Organic acids	-6.2	--
357	146986-60-9	Senkyunolide M	Others	-6.1	--
358	50-89-5	Thymidine	Nucleotides and derivatives	-6.1	--
359	380487-65-0	Alpha-Epoxydihydroartemisinic Acid	Terpenoids	-6.1	--
360	1210-83-9	N-Acetyl-5-hydroxytryptamine	Alkaloids	-6.1	--
361	160568-14-9	Zarzissine	Alkaloids	-6.1	--
362	22649-04-3	Torachrysone	Phenolic acids	-6.1	--
363	26481-12-9	Sibiricol	Lignans and Coumarins	-6.1	--
364	320-77-4	Isocitric Acid	Organic acids	-6.1	--
365	3342-77-6	2-(Formylamino)benzoic acid	Phenolic acids	-6.1	--
366	494-56-4	Ayapin	Lignans and Coumarins	-6.1	--
367	50-70-4	D-Sorbitol	Others	-6.1	--
368	118-34-3	Syringin	Phenolic acids	-6.1	--
369	501-13-3	N-Feruloylputrescine	Alkaloids	-6.1	--
370	118-58-1	Benzyl salicylate	Phenolic acids	-6	--
371	1188-37-0	N-Acetyl-L-glutamic acid	Amino acids and derivatives	-6	--
372	1218-34-4	N-Acetyl-L-Tryptophan	Amino acids and derivatives	-6	--
373	131-48-6	N-Acetylneuraminic acid	Amino acids and derivatives	-6	--
374	2457-80-9	5'-Deoxy-5'-(methylthio)adenosine	Nucleotides and derivatives	-6	--
375	486-21-5	Isofraxidin	Lignans and Coumarins	-6	--
376	488-81-3	Ribitol	Others	-6	--
377	488-82-4	D-Arabitol	Others	-6	--
378	496-65-1	Pantetheine	Others	-6	--
379	68-94-0	Hypoxanthine	Nucleotides and derivatives	-6	--
380	73-22-3	L-Tryptophan	Amino acids and derivatives	-6	--
381	96-76-4	2,4-Di-Tert-Butylphenol*	Phenolic acids	-6	--
382	2387-71-5	Argininosuccinic acid	Organic acids	-6	--
383	137887-25-3	6-O-Feruloyl-D-glucose	Phenolic acids	-6	--
384	3918-92-1	L-Valyl-L-Phenylalanine	Amino acids and derivatives	-6	--
385	50656-75-2	Isofraxetin	Lignans and Coumarins	-6	--
386	25635-88-5	5-Aminoimidazole ribonucleotide	Nucleotides and derivatives	-6	--
387	528-21-2	Gallacetophenone	Phenolic acids	-6	--
388	52899-07-7	L-Prolyl-L-Leucine	Amino acids and derivatives	-6	--
389	56217-82-4	L-Leucyl-L-phenylalanine	Amino acids and derivatives	-6	--
390	69-79-4	D-Maltose	Others	-6	--
391	721-66-4	L-Glycyl-L-phenylalanine	Amino acids and derivatives	-6	--
392	776-86-3	Isoscopoletin (6-Hydroxy-7-Methoxycoumarin)	Lignans and Coumarins	-6	--
393	90-80-2	D-Glucono-1,5-lactone	Organic acids	-6	--
394	1999-42-4	Alanylleucine	Amino acids and derivatives	-6	--
395	87-99-0	Xylitol	Others	-6	--
396	315-30-0	Allopurinol	Nucleotides and derivatives	-6	--
397	452-06-2	2-Aminopurine	Nucleotides and derivatives	-5.9	--
398	4674-50-4	Nootkatone	Terpenoids	-5.9	--
399	57061-18-4	Methyl dioxindole-3-acetate	Alkaloids	-5.9	--
400	92-48-8	6-MethylCoumarin	Lignans and Coumarins	-5.9	--
401	92-61-5	Scopoletin (7-Hydroxy-5-methoxycoumarin)	Lignans and Coumarins	-5.9	--
402	1128-23-0	L-Gulono-1,4-Lactone	Others	-5.9	--
403	17210-42-3	2-Deoxyribose-1-phosphate	Nucleotides and derivatives	-5.9	--
404	490-83-5	Dehydroascorbic acid	Others	-5.9	--
405	2390-74-1	Glycyl-tryptophan	Amino acids and derivatives	-5.9	--
406	57-50-1	D-Sucrose	Others	-5.9	--
407	578-76-7	7-Methylguanine	Nucleotides and derivatives	-5.9	--
408	58469-06-0	N-(2-Hydroxy-4-methoxyphenyl)acetamide	Alkaloids	-5.9	--
409	585-99-9	Melibiose	Others	-5.9	--
410	65-23-6	Pyridoxine	Others	-5.9	--
411	771-50-6	Indole-3-carboxylic acid*	Alkaloids	-5.9	--
412	54-16-0	5-Hydroxyindole-3-acetic acid	Alkaloids	-5.9	--
413	87-78-5	Mannitol	Others	-5.9	--
414	28047-15-6	Phenylacetyl-L-glutamine	Amino acids and derivatives	-5.9	--
415	89-86-1	2,4-Dihydroxy benzoic acid	Phenolic acids	-5.9	--
416	149-91-7	Gallic acid	Phenolic acids	-5.8	--
417	17092-92-1	Dihydroactinidiolide	Others	-5.8	--
418	1811-31-0	N-Acetyl-D-galactosamine	Others	-5.8	--
419	303-38-8	2,3-Dihydroxybenzoic Acid*	Phenolic acids	-5.8	--
420	331-39-5	Caffeic acid	Phenolic acids	-5.8	--
421	56-73-5	D-Glucose 6-phosphate	Others	-5.8	--
422	6205-14-7	Hibiscus acid	Organic acids	-5.8	--
423	66-72-8	Pyridoxal	Others	-5.8	--
424	73-24-5	Adenine	Nucleotides and derivatives	-5.8	--
425	87-73-0	D-Saccharic acid	Others	-5.8	--
426	93-35-6	Umbelliferone	Lignans and Coumarins	-5.8	--
427	34441-14-0	Nicotianamine	Alkaloids	-5.8	--
428	17093-74-2	N-Acetyl-L-threonine	Amino acids and derivatives	-5.8	--
429	22138-51-8	Benzoylmalic acid	Phenolic acids	-5.8	--
430	2373-31-1	6-Hydroxy-4-methylcoumarin	Lignans and Coumarins	-5.8	--
431	2782-09-4	D-Arabinono-1,4-lactone	Others	-5.8	--
432	636-58-8	γ-Glu-Cys	Amino acids and derivatives	-5.8	--
433	32449-92-6	D-Glucurono-6,3-lactone	Others	-5.8	--
434	3934-84-7	3-O-Methylgallic Acid	Phenolic acids	-5.8	--
435	487-21-8	Lumazine	Nucleotides and derivatives	-5.8	--
436	526-91-0	D-Xylonic acid	Others	-5.8	--
437	55-10-7	4-Hydroxy-3-methoxymandelate	Phenolic acids	-5.8	--
438	77-95-2	Quinic Acid	Organic acids	-5.8	--
439	102-32-9	3,4-Dihydroxybenzeneacetic acid	Phenolic acids	-5.8	--
440	121-24-4	Oxidized Glutathione	Amino acids and derivatives	-5.8	--
441	4023-65-8	Trans-Citridic acid	Organic acids	-5.7	--
442	488-69-7	D-Fructose-1,6-biphosphate	Others	-5.7	--
443	490-79-9	2,5-Dihydroxybenzoic acid; Gentisic Acid*	Phenolic acids	-5.7	--
444	50-67-9	Serotonin*	Alkaloids	-5.7	--
445	50-81-7	L-Ascorbic acid (Vitamin C)	Others	-5.7	--
446	5142-22-3	1-Methyladenine	Nucleotides and derivatives	-5.7	--
447	537-73-5	Isoferulic Acid*	Phenolic acids	-5.7	--
448	820-11-1	3-Phospho-D-glyceric acid	Others	-5.7	--
449	86-95-3	2,4-Dihydroxyquinoline	Alkaloids	-5.7	--
450	869-19-2	N-Glycyl-L-leucine*	Amino acids and derivatives	-5.7	--
451	120-08-1	Scoparone	Lignans and Coumarins	-5.7	--
452	1204-06-4	3-Indoleacrylic acid	Alkaloids	-5.7	--
453	141632-15-7	Caffeic aldehyde	Phenolic acids	-5.7	--
454	155-84-0	N-Acetyl-L-Arginine	Amino acids and derivatives	-5.7	--
455	2152-75-2	D-Glucosamine 1-phosphate	Others	-5.7	--
456	2521-84-8	L-Cyclopentylglycine	Amino acids and derivatives	-5.7	--
457	306-23-0	Hydroxyphenyllactic acid	Phenolic acids	-5.7	--
458	3989-97-7	L-Valyl-L-Leucine	Amino acids and derivatives	-5.7	--
459	500-98-1	N-Phenylacetylglycine	Amino acids and derivatives	-5.7	--
460	51-41-2	Norepinephrine	Others	-5.7	--
461	67828-42-6	Methyl 2,4-dihydroxyphenylacetate	Phenolic acids	-5.7	--
462	73-31-4	Melatonin (N-Acetyl-5-methoxytryptamine)	Alkaloids	-5.7	--
463	828-01-3	DL-3-Phenyllactic acid	Organic acids	-5.7	--
464	89-65-6	Erythorbic Acid; Isoascorbic Acid	Others	-5.7	--
465	99-93-4	4-Hydroxyacetophenone	Phenolic acids	-5.7	--
466	87-69-4	L-(+)-Tartaric acid	Organic acids	-5.7	--
467	1999-45-7	DL-Alanyl-DL-phenylalanine	Amino acids and derivatives	-5.7	--
468	500-05-0	Coumaric acid	Phenolic acids	-5.7	--
469	87189-10-4	Caffeoylcholine	Alkaloids	-5.7	--
470	103-36-6	Ethyl cinnamate	Phenolic acids	-5.6	--
471	123-99-9	Azelaic acid	Organic acids	-5.6	--
472	1670-81-1	Indole-5-carboxylic acid*	Alkaloids	-5.6	--
473	17851-53-5	Butyl isobutyl phthalate*	Phenolic acids	-5.6	--
474	1912-33-0	Methyl indole-3-acetate	Alkaloids	-5.6	--
475	4046-02-0	Ethyl ferulate	Phenolic acids	-5.6	--
476	530-59-6	Sinapic acid	Phenolic acids	-5.6	--
477	583-17-5	2-Hydroxycinnamic acid*	Phenolic acids	-5.6	--
478	6556-12-3	D-Glucoronic acid	Others	-5.6	--
479	69-72-7	Salicylic acid	Phenolic acids	-5.6	--
480	77-92-9	Citric Acid	Organic acids	-5.6	--
481	921-60-8	L-Glucose	Others	-5.6	--
482	97134-11-7	9,12,13-TriHOME; 9(S),12(S),13(S)-Trihydroxy-10(E)-octadecenoic acid	Lipids	-5.6	--
483	99-50-3	3,4-Dihydroxybenzoic acid (Protocatechuic acid)*	Phenolic acids	-5.6	--
484	99-96-7	4-Hydroxybenzoic acid	Phenolic acids	-5.6	--
485	118-92-3	Anthranilic Acid	Phenolic acids	-5.6	--
486	152204-30-3	3-Methylmalic acid	Organic acids	-5.6	--
487	3019-74-7	Sedoheptulose	Others	-5.6	--
488	3061-90-3	L-Alanyl-L-Phenylalanine	Amino acids and derivatives	-5.6	--
489	332-80-9	1-Methylhistidine	Amino acids and derivatives	-5.6	--
490	353-09-3	3-Guanidinopropionic acid	Organic acids	-5.6	--
491	498-23-7	Citraconic acid	Organic acids	-5.6	--
492	50-66-8	6-Methylmercaptopurine	Nucleotides and derivatives	-5.6	--
493	5027-76-9	Oleuropeic acid	Organic acids	-5.6	--
494	5801-57-0	α-Hydroxycinnamic Acid*	Phenolic acids	-5.6	--
495	68104-57-4	6-Hydroxy-N-methylmyosmine	Alkaloids	-5.6	--
496	447-05-2	Pyridoxine-5'-phosphate	Others	-5.6	--
497	830-96-6	3-Indolepropionic acid	Alkaloids	-5.6	--
498	1135-24-6	Ferulic acid	Phenolic acids	-5.6	--
499	2577-40-4	Phe-Phe	Amino acids and derivatives	-5.6	--
500	3517-61-1	4,6-Dihydroxyquinoline	Alkaloids	-5.6	--
501	71698-08-3	2-Hydroxy-2-methyl-3-oxobutanoic acid*	Organic acids	-5.6	--
502	128-39-2	2,6-Di-tert-butylphenol*	Phenolic acids	-5.5	--
503	138-59-0	Shikimic acid	Organic acids	-5.5	--
504	14737-89-4	3,4-Dimethoxycinnamic acid	Phenolic acids	-5.5	--
505	17035-90-4	N-Monomethyl-L-arginine	Amino acids and derivatives	-5.5	--
506	3471-31-6	Methoxyindoleacetic acid	Alkaloids	-5.5	--
507	4206-58-0	Sinapinaldehyde	Phenolic acids	-5.5	--
508	487-89-8	Indole-3-carboxaldehyde	Alkaloids	-5.5	--
509	501-97-3	3-(4-Hydroxyphenyl)-propionic acid	Phenolic acids	-5.5	--
510	537-98-4	Trans-Ferulic acid*	Phenolic acids	-5.5	--
511	58-85-5	Biotin	Others	-5.5	--
512	63-91-2	L-Phenylalanine	Amino acids and derivatives	-5.5	--
513	65-71-4	Thymine	Nucleotides and derivatives	-5.5	--
514	84-74-2	Dibutyl phthalate*	Phenolic acids	-5.5	--
515	85-44-9	Phthalic anhydride	Phenolic acids	-5.5	--
516	87-51-4	Indole 3-acetic acid (IAA)	Alkaloids	-5.5	--
517	91-64-5	Coumarin	Lignans and Coumarins	-5.5	--
518	97-67-6	L-Malic acid	Organic acids	-5.5	--
519	189351-15-3	Vomifoliol	Terpenoids	-5.5	--
520	19367-38-5	Trans-4-Hydroxycinnamic Acid Methyl Ester	Phenolic acids	-5.5	--
521	20479-58-7	Sorbitol-6-phosphate	Others	-5.5	--
522	2309-07-1	Ferulic acid methyl ester	Phenolic acids	-5.5	--
523	2566-39-4	L-γ-Glutamyl-L-leucine	Amino acids and derivatives	-5.5	--
524	2922-42-1	3-Dehydroshikimic acid	Organic acids	-5.5	--
525	2922-56-7	S-(Methyl)glutathione	Amino acids and derivatives	-5.5	--
526	3177-80-8	2-Amino-3-methoxybenzoic acid	Phenolic acids	-5.5	--
527	3909-12-4	D-Threonic Acid	Others	-5.5	--
528	505-52-2	Tridecanedioic acid	Lipids	-5.5	--
529	544-72-9	Punicic acid (9Z,11E,13Z-octadecatrienoic acid)	Lipids	-5.5	--
530	562-43-6	2,3-Dihydroxy-3-methylpentanoic acid	Organic acids	-5.5	--
531	59-56-3	Glucose-1-phosphate	Others	-5.5	--
532	6067-11-4	Hydroxydihydrobovolide	Others	-5.5	--
533	79-83-4	D-Pantothenic Acid	Others	-5.5	--
534	86-51-1	2,3-Dimethoxybenzaldehyde	Phenolic acids	-5.5	--
535	99-94-5	4-Methylbenzoic acid	Phenolic acids	-5.5	--
536	100-21-0	Terephthalic acid	Phenolic acids	-5.5	--
537	119-65-3	Isoquinoline	Alkaloids	-5.5	--
538	499-44-5	Hinokitiol	Terpenoids	-5.5	--
539	20312-36-1	L-(-)-3-Phenyllactic acid	Organic acids	-5.5	--
540	51-35-4	Trans-4-Hydroxy-L-proline	Amino acids and derivatives	-5.5	--
541	529-75-9	2-Methoxybenzoic acid	Phenolic acids	-5.5	--
542	552-62-5	7-Methylxanthine	Nucleotides and derivatives	-5.5	--
543	5875-41-2	(5-L-Glutamyl)-L-amino acid	Amino acids and derivatives	-5.5	--
544	1211-29-6	Methyl jasmonate	Organic acids	-5.4	--
545	1821-12-1	4-Phenylbutyric acid	Organic acids	-5.4	--
546	2646-35-7	D-Sedoheptuiose 7-phosphate	Others	-5.4	--
547	33964-75-9	13S-Hydroperoxy-9Z,11E-octadecadienoic acid	Lipids	-5.4	--
548	50-69-1	D-Ribose	Others	-5.4	--
549	50-99-7	D-Glucose	Others	-5.4	--
550	526-95-4	Gluconic acid	Others	-5.4	--
551	60-18-4	L-Tyrosine	Amino acids and derivatives	-5.4	--
552	6061-13-8	L-threo-3-Methylaspartate	Amino acids and derivatives	-5.4	--
553	636-61-3	D-Malic acid	Organic acids	-5.4	--
554	84-69-5	Diisobutyl phthalate*	Phenolic acids	-5.4	--
555	111004-08-1	9-Hydroperoxy-10E,12,15Z-octadecatrienoic acid	Lipids	-5.4	--
556	1119-72-8	Muconic acid	Organic acids	-5.4	--
557	133568-79-3	2-Ethyl-2,6,6-trimethylpiperidin-4-one	Alkaloids	-5.4	--
558	138-08-9	Phosphoenolpyruvate	Organic acids	-5.4	--
559	2018-61-3	N-Acetyl-L-phenylalanine	Amino acids and derivatives	-5.4	--
560	29907-57-1	9,10,13-Trihydroxy-11-Octadecenoic Acid	Lipids	-5.4	--
561	3081-61-6	L-Theanine	Amino acids and derivatives	-5.4	--
562	3184-35-8	2-Oxoadipic acid	Organic acids	-5.4	--
563	3303-31-9	L-Leucyl-L-Leucine	Amino acids and derivatives	-5.4	--
564	372-75-8	L-Citrulline	Amino acids and derivatives	-5.4	--
565	3943-97-3	p-Coumaric acid methyl ester	Phenolic acids	-5.4	--
566	458-35-5	Coniferyl alcohol	Phenolic acids	-5.4	--
567	462-88-4	3-Ureidopropionic Acid	Organic acids	-5.4	--
568	505-48-6	Suberic Acid	Organic acids	-5.4	--
569	51-61-6	Dopamine	Alkaloids	-5.4	--
570	5349-60-0	1-(4-Methoxyphenyl)-1-propanol	Phenolic acids	-5.4	--
571	595-46-0	Dimethylmalonic acid	Organic acids	-5.4	--
572	6236-09-5	L-Citramalic acid	Organic acids	-5.4	--
573	67597-26-6	13(s)-hydroperoxy-(9z,11e,15z)-octadecatrienoic acid	Lipids	-5.4	--
574	1756-18-9	2,3-Dihydroxy-3-Methylbutanoic Acid	Organic acids	-5.4	--
575	89576-29-4	LysoPE 18:1	Lipids	-5.4	--
576	108341-80-6	LysoPC 20:0	Lipids	-5.4	--
577	156-86-5	H-HomoArg-OH	Amino acids and derivatives	-5.4	--
578	608-66-2	Dulcitol	Others	-5.4	--
579	1194-98-5	2,5-Dihydroxybenzaldehyde	Phenolic acids	-5.4	--
580	611-36-9	4-Hydroxyquinoline	Alkaloids	-5.4	--
581	91086-51-0	L-Seryl-L-Isoleucine	Amino acids and derivatives	-5.4	--
582	100-02-7	4-Nitrophenol	Phenolic acids	-5.3	--
583	103-26-4	Methyl Cinnamate	Phenolic acids	-5.3	--
584	108-73-6	1,3,5-Benzenetriol	Phenolic acids	-5.3	--
585	131-11-3	Dimethyl Phthalate	Phenolic acids	-5.3	--
586	140-10-3	Cinnamic acid	Phenolic acids	-5.3	--
587	197449-09-5	6-Deoxyfagomine	Alkaloids	-5.3	--
588	501-98-4	p-Coumaric acid	Phenolic acids	-5.3	--
589	52-52-8	Cycloleucine	Amino acids and derivatives	-5.3	--
590	55-22-1	Isonicotinic acid	Others	-5.3	--
591	56-86-0	L-Glutamic acid	Amino acids and derivatives	-5.3	--
592	618-57-5	2-Propylsuccinic acid	Organic acids	-5.3	--
593	66-22-8	Uracil	Nucleotides and derivatives	-5.3	--
594	74-79-3	L-Arginine	Amino acids and derivatives	-5.3	--
595	77026-92-7	Jasmonic acid	Organic acids	-5.3	--
596	830-09-1	4-Methoxycinnamic acid	Phenolic acids	-5.3	--
597	98-98-6	2-Picolinic acid	Organic acids	-5.3	--
598	997-68-2	L-Saccharopine	Amino acids and derivatives	-5.3	--
599	136196-47-9	3,4'-Dihydroxy-3',5'-dimethoxypropiophenone	Phenolic acids	-5.3	--
600	1509-34-8	L-Allo-isoleucine	Amino acids and derivatives	-5.3	--
601	15514-85-9	9S-Hydroxy-10E,12Z-octadecadienoic acid*	Lipids	-5.3	--
602	156-06-9	Phenylpyruvic acid	Organic acids	-5.3	--
603	20559-16-4	LysoPC 14:0	Lipids	-5.3	--
604	22952-54-1	Gentianamine	Alkaloids	-5.3	--
605	3303-34-2	L-Alanyl-L-leucine	Amino acids and derivatives	-5.3	--
606	537-33-7	Sinapyl alcohol	Phenolic acids	-5.3	--
607	57-04-5	Dihydroxyacetone phosphate	Others	-5.3	--
608	617-62-9	2-Methylglutaric acid	Organic acids	-5.3	--
609	638-18-6	3-Hydroxyglutaric acid	Organic acids	-5.3	--
610	73-32-5	L-Isoleucine*	Amino acids and derivatives	-5.3	--
611	452-86-8	4-Methylcatechol	Flavonoids	-5.3	--
612	71-00-1	L-Histidine	Amino acids and derivatives	-5.3	--
613	99-06-9	3-Hydroxybenzoic Acid	Organic acids	-5.3	--
614	3318-73-8	4-Hydroxy-2-Oxopentanoic Acid*	Organic acids	-5.3	--
615	139-85-5	Protocatechuic aldehyde	Flavonoids	-5.3	--
616	149-87-1	5-Oxoproline	Amino acids and derivatives	-5.3	--
617	20649-42-7	Coniferaldehyde	Phenolic acids	-5.3	--
618	6799-85-5	12,13-EODE	Lipids	-5.3	--
619	121-34-6	Vanillic acid	Phenolic acids	-5.2	--
620	328-50-7	α-Ketoglutaric acid	Organic acids	-5.2	--
621	3416-24-8	D-Glucosamine	Others	-5.2	--
622	498-21-5	2-Methylsuccinic acid	Organic acids	-5.2	--
623	530-57-4	Syringic acid	Phenolic acids	-5.2	--
624	54-11-5	Nicotine	Alkaloids	-5.2	--
625	56-84-8	L-Aspartic acid	Amino acids and derivatives	-5.2	--
626	5692-23-9	N-(4-Aminobutyl)benzamide	Alkaloids	-5.2	--
627	58-08-2	Caffeine	Alkaloids	-5.2	--
628	59-67-6	Nicotinic acid (Vitamin B3)	Others	-5.2	--
629	634-97-9	Pyrrole-2-carboxylic acid	Organic acids	-5.2	--
630	65-85-0	Benzoic acid	Phenolic acids	-5.2	--
631	771-51-7	3-Indoleacetonitrile	Alkaloids	-5.2	--
632	98-92-0	Nicotinamide	Others	-5.2	--
633	123-08-0	4-Hydroxybenzaldehyde	Phenolic acids	-5.2	--
634	150-13-0	4-Aminobenzoic acid	Phenolic acids	-5.2	--
635	15667-21-7	D-Erythronolactone	Organic acids	-5.2	--
636	2490-97-3	N-Acetyl-L-Glutamine	Amino acids and derivatives	-5.2	--
637	3572-64-3	Dihydrojasmonic acid	Organic acids	-5.2	--
638	3913-68-6	4-Hydroxy-L-glutamic acid	Amino acids and derivatives	-5.2	--
639	50930-23-9	LysoPC 17:0	Lipids	-5.2	--
640	6217-54-5	Cis-4,7,10,13,16,19-Docosahexaenoic Acid	Lipids	-5.2	--
641	692-04-6	N6-Acetyl-L-lysine	Amino acids and derivatives	-5.2	--
642	95-43-2	D-Threose	Others	-5.2	--
643	554-01-8	5-Methylcytosine	Nucleotides and derivatives	-5.2	--
644	696-04-8	5,6-Dihydro-5-methyluracil	Nucleotides and derivatives	-5.2	--
645	70-47-3	L-Asparagine Anhydrous	Amino acids and derivatives	-5.2	--
646	111-20-6	Sebacate	Organic acids	-5.2	--
647	263399-34-4	9,10-Dihydroxy-12-octadecenoic acid	Lipids	-5.2	--
648	117-81-7	Bis(2-ethylhexyl)phthalate	Phenolic acids	-5.1	--
649	120-72-9	Indole	Alkaloids	-5.1	--
650	121-33-5	Vanillin	Phenolic acids	-5.1	--
651	147-85-3	L-Proline	Amino acids and derivatives	-5.1	--
652	1963-36-6	4-MethoxycinnaMaldehyde	Phenolic acids	-5.1	--
653	2277-28-3	1-Linoleoylglycerol*	Lipids	-5.1	--
654	501-94-0	Tyrosol	Phenolic acids	-5.1	--
655	55-21-0	Benzamide	Phenolic acids	-5.1	--
656	57-00-1	Creatine	Organic acids	-5.1	--
657	61-54-1	Tryptamine	Alkaloids	-5.1	--
658	67-47-0	5-Hydroxymethylfurfural	Others	-5.1	--
659	71-30-7	Cytosine	Nucleotides and derivatives	-5.1	--
660	87-89-8	Inositol	Others	-5.1	--
661	99-66-1	Valproic Acid	Organic acids	-5.1	--
662	16833-56-0	9(10)-EpOME;(9R,10S)-(12Z)-9,10-Epoxyoctadecenoic acid	Lipids	-5.1	--
663	17364-16-8	LysoPC 16:0	Lipids	-5.1	--
664	2538-87-6	p-Coumaraldehyde	Phenolic acids	-5.1	--
665	3105-95-1	L-Pipecolic Acid	Organic acids	-5.1	--
666	49601-06-1	2-Isopropylmalic Acid	Organic acids	-5.1	--
667	498-96-4	Guvacine	Alkaloids	-5.1	--
668	506-26-3	γ-Linolenic Acid	Lipids	-5.1	--
669	516-05-2	Methylmalonic acid	Organic acids	-5.1	--
670	53862-35-4	LysoPE 16:0	Lipids	-5.1	--
671	542-32-5	DL-2-Aminoadipic acid	Alkaloids	-5.1	--
672	57717-97-2	Perillyl alcohol	Terpenoids	-5.1	--
673	6205-08-9	N-α-Acetyl-L-ornithine	Amino acids and derivatives	-5.1	--
674	108273-89-8	LysoPC 15:0	Lipids	-5.1	--
675	110-16-7	Maleic acid	Organic acids	-5.1	--
676	583-93-7	2,6-Diaminooimelic acid	Amino acids and derivatives	-5.1	--
677	4043-87-2	Pipecolic acid	Amino acids and derivatives	-5.1	--
678	1188-21-2	N-Acetyl-L-leucine	Amino acids and derivatives	-5	--
679	1196-92-5	Vanillylamine	Alkaloids	-5	--
680	124-04-9	Adipic Acid	Organic acids	-5	--
681	134-96-3	Syringaldehyde; 4-Hydroxy-3,5-Dimethoxybenzaldehyde	Phenolic acids	-5	--
682	142-73-4	Iminodiacetic acid	Organic acids	-5	--
683	463-00-3	4-Guanidinobutyric acid	Organic acids	-5	--
684	51-67-2	L-Tyramine	Alkaloids	-5	--
685	585-18-2	D-Erythrose-4-phosphate	Others	-5	--
686	594-61-6	2-Hydroxyisobutyric acid	Organic acids	-5	--
687	60-33-3	Linoleic acid	Lipids	-5	--
688	61911-67-9	9,10,11-Trihydroxy-12-octadecenoic acid	Lipids	-5	--
689	621-59-0	Isovanillin	Phenolic acids	-5	--
690	672-15-1	L-Homoserine	Amino acids and derivatives	-5	--
691	78-59-1	Isophorone	Others	-5	--
692	81-13-0	D-Panthenol	Others	-5	--
693	85551-10-6	12-Oxo-phytodienoic acid	Lipids	-5	--
694	1068-84-4	Aminomalonic acid	Organic acids	-5	--
695	20312-37-2	2-Hydroxyisocaproic acid	Organic acids	-5	--
696	501-28-0	Histidinol	Alkaloids	-5	--
697	368-16-1	3-Methyl-L-Histidine	Amino acids and derivatives	-5	--
698	626-72-2	L-Homocystine	Amino acids and derivatives	-5	--
699	69747-55-3	LysoPE 18:0	Lipids	-5	--
700	997-55-7	N-Acetyl-L-Aspartic Acid	Amino acids and derivatives	-5	--
701	108273-88-7	LysoPC 19:0	Lipids	-5	--
702	56-85-9	L-Glutamine	Amino acids and derivatives	-5	--
703	93-58-3	Methyl benzoate	Phenolic acids	-5	--
704	93-60-7	Nicotinic Acid Methyl Ester(Methyl Nicotinate)	Alkaloids	-5	--
705	407-41-0	O-Phospho-L-serine	Amino acids and derivatives	-5	--
706	110-17-8	Fumaric acid	Organic acids	-4.9	--
707	2566-34-9	N-Methyl-α-aminoisobutyric acid	Amino acids and derivatives	-4.9	--
708	3443-82-1	2-Linoleoylglycerol*	Lipids	-4.9	--
709	72-18-4	L-Valine	Amino acids and derivatives	-4.9	--
710	72-19-5	L-Threonine	Amino acids and derivatives	-4.9	--
711	77-93-0	Triethyl citrate	Organic acids	-4.9	--
712	1190-49-4	L-Homocitrulline	Amino acids and derivatives	-4.9	--
713	29908-03-0	S-Adenosyl-L-methionine	Amino acids and derivatives	-4.9	--
714	30315-93-6	NG,NG-Dimethyl-L-arginine	Amino acids and derivatives	-4.9	--
715	306-60-5	Agmatine	Alkaloids	-4.9	--
716	327-57-1	L-Norleucine*	Amino acids and derivatives	-4.9	--
717	495-19-2	Guvacoline	Alkaloids	-4.9	--
718	535-83-1	Trigonelline	Alkaloids	-4.9	--
719	554-62-1	4-Hydroxysphinganine	Lipids	-4.9	--
720	55930-44-4	Eucommiol	Others	-4.9	--
721	143288-65-7	7S,8S-DiHODE; (9Z,12Z)-(7S,8S)-Dihydroxyoctadeca-9,12-dienoic acid	Lipids	-4.9	--
722	6343-54-0	N-benzylformamide	Alkaloids	-4.9	--
723	177931-23-6	15(R)-Hydroxylinoleic Acid	Lipids	-4.9	--
724	13748-90-8	(S)-(-)-2-Hydroxyisocaproic acid	Organic acids	-4.9	--
725	16485-10-2	Pantothenol	Others	-4.9	--
726	56-87-1	L-(+)-Lysine	Amino acids and derivatives	-4.9	--
727	60-27-5	Creatinine	Organic acids	-4.9	--
728	21709-90-0	N-Propionylglycine	Amino acids and derivatives	-4.9	--
729	5204-88-6	13-Hydroxy-9,11-octadecadienoic acid	Lipids	-4.9	--
730	6402-36-4	2-Dodecenedioic acid	Lipids	-4.9	--
731	110-15-6	Succinic acid	Organic acids	-4.8	--
732	110-94-1	Glutaric acid	Organic acids	-4.8	--
733	19461-38-2	L-Glycyl-L-isoleucine*	Amino acids and derivatives	-4.8	--
734	22884-10-2	Imidazol-1-yl-acetic acid*	Organic acids	-4.8	--
735	301-00-8	Methyl linolenate	Lipids	-4.8	--
736	505-95-3	12-Hydroxydodecanoic acid	Lipids	-4.8	--
737	542-44-9	Monopalmitin	Lipids	-4.8	--
738	5502-91-0	9-Hydroperoxy-9Z,11E-Octadecadienoic Acid	Lipids	-4.8	--
739	60-12-8	2-Phenylethanol	Phenolic acids	-4.8	--
740	61-90-5	L-Leucine*	Amino acids and derivatives	-4.8	--
741	62-57-7	2-Aminoisobutyric acid	Organic acids	-4.8	--
742	934-34-9	2(3H)-Benzothiazolone	Alkaloids	-4.8	--
743	1072-10-2	5-Acetamidopentanoic Acid	Organic acids	-4.8	--
744	19420-57-6	LysoPC 18:0	Lipids	-4.8	--
745	38072-88-7	Pterolactam	Alkaloids	-4.8	--
746	4289-98-9	N-Formyl-L-Methionine	Amino acids and derivatives	-4.8	--
747	503-49-1	3-Hydroxy-3-methylpentane-1,5-dioic acid	Amino acids and derivatives	-4.8	--
748	5147-00-2	O-Acetylserine	Amino acids and derivatives	-4.8	--
749	645-65-8	Imidazole-4-Acetic Acid*	Organic acids	-4.8	--
750	65410-38-0	12-Oxo-10E-Dodecenoic Acid	Lipids	-4.8	--
751	759-05-7	3-Methyl-2-Oxobutanoic acid	Organic acids	-4.8	--
752	89886-42-0	9-Hydroxy-10,12,15-octadecatrienoic acid	Lipids	-4.8	--
753	120-80-9	Pyrocatechol	Phenolic acids	-4.8	--
754	121107-97-9	13S-Hydroperoxy-6Z,9Z,11E-octadecatrienoic acid	Lipids	-4.8	--
755	2443-39-2	9,10-Epoxyoctadecanoic Acid	Lipids	-4.8	--
756	110-44-1	Sorbic acid	Phenolic acids	-4.8	--
757	65167-83-1	9,10-EODE	Lipids	-4.8	--
758	104-87-0	4-Methylbenzaldehyde	Others	-4.7	--
759	137-00-8	4-Methyl-5-thiazoleethanol	Others	-4.7	--
760	141-82-2	Malonic acid	Organic acids	-4.7	--
761	21593-77-1	S-Allyl-L-cysteine	Amino acids and derivatives	-4.7	--
762	3226-65-1	L-Methionine Sulfoxide	Amino acids and derivatives	-4.7	--
763	543-24-8	N-Acetyl-L-glycine	Amino acids and derivatives	-4.7	--
764	56-89-3	L-Cystine	Amino acids and derivatives	-4.7	--
765	693-23-2	Dodecanedioic aicd	Lipids	-4.7	--
766	3040-38-8	O-Acetyl-L-carnitine	Alkaloids	-4.7	--
767	3878-55-5	Monomethyl succinate	Organic acids	-4.7	--
768	45261-96-9	3-Hydroxyoctadecanoic Acid	Lipids	-4.7	--
769	54232-59-6	9-Oxo-10E,12Z-octadecadienoic acid	Lipids	-4.7	--
770	625-08-1	β-Hydroxyisovaleric acid	Organic acids	-4.7	--
771	74784-20-6	13-Hydroxy-6,9,11-octadecatrienoic acid	Lipids	-4.7	--
772	1071-23-4	O-Phosphorylethanolamine	Others	-4.7	--
773	3025-96-5	4-Acetamidobutyric acid	Organic acids	-4.7	--
774	530-55-2	2,6-Dimethoxy-1,4-benzoquinone	Quinones	-4.7	--
775	921-28-8	3-Isopropylmalic Acid*	Organic acids	-4.7	--
776	22059-21-8	1-Aminocyclopropane-1-carboxylic acid	Organic acids	-4.6	--
777	263399-35-5	12,13-DHOME; (9Z)-12,13-Dihydroxyoctadec-9-enoic acid	Lipids	-4.6	--
778	300-85-6	3-Hydroxybutyric acid	Organic acids	-4.6	--
779	373-49-9	Palmitoleic Acid	Lipids	-4.6	--
780	506-17-2	11-Octadecanoic acid(Vaccenic acid)	Lipids	-4.6	--
781	87984-82-5	13S-Hydroxy-9Z,11E,15Z-octadecatrienoic acid	Lipids	-4.6	--
782	20290-75-9	Stearidonic acid	Lipids	-4.6	--
783	23284-33-5	Trimethyllysine	Amino acids and derivatives	-4.6	--
784	27554-26-3	Diisooctyl Phthalate	Phenolic acids	-4.6	--
785	64-04-0	Phenethylamine	Alkaloids	-4.6	--
786	1113-60-6	Hydroxypyruvic acid	Organic acids	-4.6	--
787	25148-30-5	L-Homomethionine	Amino acids and derivatives	-4.6	--
788	143-07-7	Dodecanoic acid (Lauric acid)	Lipids	-4.5	--
789	20780-54-5	(S)-2-Phenyloxirane	Others	-4.5	--
790	2485-71-4	13-methylmyristic acid	Lipids	-4.5	--
791	51-45-6	Histamine	Alkaloids	-4.5	--
792	63-68-3	L-Methionine	Amino acids and derivatives	-4.5	--
793	1187-84-4	S-Methyl-L-cysteine	Amino acids and derivatives	-4.5	--
794	123-76-2	4-Oxopentanoic Acid	Organic acids	-4.5	--
795	2480-77-5	Tartronate semialdehyde	Organic acids	-4.5	--
796	26633-48-7	2R-Hydroxyoctadecanoic Acid	Lipids	-4.5	--
797	501-75-7	1-Methylhistamine	Alkaloids	-4.5	--
798	54739-30-9	13-KODE; (9Z,11E)-13-Oxooctadeca-9,11-dienoic acid	Lipids	-4.5	--
799	55268-58-1	2-α-Linolenoyl-glycerol*	Lipids	-4.5	--
800	60-32-2	6-Aminocaproic acid	Organic acids	-4.5	--
801	84743-29-3	Cis-10-Pentadecenoic Acid(C15: 1)	Lipids	-4.5	--
802	2277-31-8	Crepenynic acid	Lipids	-4.5	--
803	1002-84-2	Pentadecanoic Acid	Lipids	-4.5	--
804	57-11-4	Stearic Acid	Lipids	-4.5	--
805	312-84-5	Serine	Amino acids and derivatives	-4.5	--
806	26545-74-4	Glyceryl linoleate	Lipids	-4.5	--
807	108-30-5	Succinic anhydride	Organic acids	-4.4	--
808	112543-32-5	9-Oxo-12Z-Octadecenoic acid	Lipids	-4.4	--
809	124-07-2	Octanoic acid	Lipids	-4.4	--
810	2416-19-5	(7Z)-Hexadecenoic acid	Lipids	-4.4	--
811	2553-17-5	9-Oxononanoic acid	Organic acids	-4.4	--
812	3392-97-0	2,6-Dimethoxybenzaldehyde	Phenolic acids	-4.4	--
813	544-63-8	Myristic Acid	Lipids	-4.4	--
814	57-10-3	Palmitic acid	Lipids	-4.4	--
815	598-02-7	Diethyl phosphate	Organic acids	-4.4	--
816	6027-13-0	L-Homocysteine	Amino acids and derivatives	-4.4	--
817	111-42-2	Diethanolamine	Alkaloids	-4.4	--
818	129784-87-8	1-Oleoyl-Sn-Glycerol	Lipids	-4.4	--
819	150-97-0	Mevalonic acid	Organic acids	-4.4	--
820	18233-70-0	N-Acetylputrescine	Alkaloids	-4.4	--
821	2041-14-7	2-Aminoethylphosphonate	Lipids	-4.4	--
822	544-64-9	Myristoleic acid	Lipids	-4.4	--
823	112-79-8	Elaidic Acid	Lipids	-4.4	--
824	593-39-5	Petroselinic acid	Lipids	-4.4	--
825	65-82-7	N-Acetyl-L-methionine	Amino acids and derivatives	-4.4	--
826	7730-87-2	1-Methylpiperidine-2-carboxylic acid	Amino acids and derivatives	-4.4	--
827	1195-94-4	Proline betaine(ProBet)	Amino acids and derivatives	-4.4	--
828	106-14-9	12-Hydroxyoctadecanoic acid	Lipids	-4.3	--
829	127-17-3	Pyruvic acid	Organic acids	-4.3	--
830	56-12-2	γ-Aminobutyric acid	Organic acids	-4.3	--
831	660-88-8	5-Aminovaleric acid	Organic acids	-4.3	--
832	675-20-7	2-Piperidone	Alkaloids	-4.3	--
833	2540-56-9	(9Z,11E)-Octadecadienoic acid	Lipids	-4.3	--
834	28319-77-9	Choline Alfoscerate	Lipids	-4.3	--
835	3233-90-7	10,16-Dihydroxypalmitic acid	Lipids	-4.3	--
836	629-96-9	1-Eicosanol	Lipids	-4.3	--
837	71-44-3	Spermine	Alkaloids	-4.3	--
838	107-35-7	Taurine	Alkaloids	-4.3	--
839	1119-48-8	N-Methyl-4-aminobutyric acid	Organic acids	-4.3	--
840	112-47-0	1,10-Decanediol	Others	-4.3	--
841	19246-18-5	Cys-Gly	Amino acids and derivatives	-4.3	--
842	108-91-8	Cyclohexylamine	Alkaloids	-4.2	--
843	124-20-9	Spermidine	Alkaloids	-4.2	--
844	124-26-5	Stearamide	Alkaloids	-4.2	--
845	25575-00-2	Octadeca-11E,13E,15Z-trienoic acid	Lipids	-4.2	--
846	463-40-1	α-Linolenic Acid	Lipids	-4.2	--
847	513-85-9	2,3-Butanediol	Others	-4.2	--
848	61481-29-6	9,12-Octadecadien-6-Ynoic Acid	Lipids	-4.2	--
849	692-29-5	Succinic semialdehyde	Organic acids	-4.2	--
850	111-58-0	N-Oleoylethanolamine	Alkaloids	-4.2	--
851	505-54-4	Hexadecanedioic acid	Lipids	-4.2	--
852	5598-38-9	Eicosadienoic acid	Lipids	-4.2	--
853	506-13-8	16-Hydroxyhexadecanoic acid	Lipids	-4.2	--
854	4154-44-3	14,15-Dehydrocrepenynic acid	Lipids	-4.2	--
855	503-66-2	3-Hydroxypropanoic acid	Organic acids	-4.1	--
856	52-90-4	L-Cysteine	Amino acids and derivatives	-4.1	--
857	62-49-7	Choline	Alkaloids	-4.1	--
858	764-67-0	2-Hydroxyhexadecanoic acid	Organic acids	-4.1	--
859	112-86-7	Erucic acid	Lipids	-4.1	--
860	1118-68-9	N,N-Dimethylglycine	Amino acids and derivatives	-4	--
861	141-22-0	Ricinoleic acid	Lipids	-4	--
862	764-22-7	Dihydrosphingosine	Lipids	-4	--
863	80407-71-2	L-Lysine-Butanoic Acid	Amino acids and derivatives	-4	--
864	121-44-8	Triethylamine	Alkaloids	-3.9	--
865	301-02-0	Oleamide (9-Octadecenamide)	Lipids	-3.9	--
866	112-37-8	Undecylic Acid	Lipids	-3.9	--
867	26764-41-0	Eicosenoic acid	Lipids	-3.9	--
868	38076-49-2	9,16-Dihydroxypalmitic acid	Lipids	-3.9	--
869	4138-35-6	Methyl 3-aminopropanoate	Amino acids and derivatives	-3.9	--
870	471-29-4	1-Methylguanidine	Nucleotides and derivatives	-3.9	--
871	506-12-7	Heptadecanoic acid	Lipids	-3.9	--
872	506-30-9	Arachidic acid	Lipids	-3.9	--
873	2724-58-5	16-Methylheptadecanoic acid	Lipids	-3.8	--
874	107-43-7	Betaine	Alkaloids	-3.8	--
875	462-94-2	Cadaverine	Alkaloids	-3.8	--
876	629-80-1	Palmitaldehyde	Lipids	-3.7	--
877	110-89-4	Piperidine	Alkaloids	-3.7	--
878	110-60-1	Putrescine	Alkaloids	-3.5	--
879	68-12-2	N,N-Dimethylformamide	Alkaloids	-3	--
880	70753-61-6	Threonate	Others	-1.6	--
881	91510-62-2	D-Galacturonic acid(Gal A)	Organic acids	-1.6	--
