# Supplementary material for: Gossypol Broadly Inhibits Coronaviruses by Targeting RNA‐Dependent RNA Polymerases
Source: Adv Sci (Weinh). 2022 Oct 20;9(35):2203499. doi: 10.1002/advs.202203499 (PMC9762316; doi:10.1002/advs.202203499)
Supplement: Supplementary file 4 — Supplemental Table 3 [file ADVS-9-2203499-s004.xlsx]

## Sheet: Sheet1
List of the chemicals sources
No.	Chemicals	CAS No.	Sources	Identifiers
	DMSO	67-68-5	Solarbio	D8371
	Rnasin Inhibitor	--	Shanghai Yuanye Biotechnology Co., Ltd	S10087
20	(±)-Gossypol	303-45-7	Aladdin	G133787
20	Gossypol-acetic acid	12542-36-8	Aladdin	G107461
20	(-)-Gossypol	866541-93-7	Shanghai Yuanye Biotechnology Co., Ltd	S81547
4	Ruscogenin	472-11-7	Shanghai Yuanye Biotechnology Co., Ltd	B20778
5	Robinin(Kaempferol-3-O-gal-rham-7-O-rham)	301-19-9	Shanghai Yuanye Biotechnology Co., Ltd	B50946
7	Apigenin-7-O-rutinoside (Isorhoifolin)	552-57-8	Shanghai Yuanye Biotechnology Co., Ltd	B30445
9	Diosmetin-7-O-rutinoside (Diosmin)	520-27-4	Shanghai Yuanye Biotechnology Co., Ltd	B20287
10	Didymin (Isosakuranetin-7-O-rutinoside)	14259-47-3	Shanghai Yuanye Biotechnology Co., Ltd	B21364
11	Luteolin-7,3'-di-O-glucoside	52187-80-1	Shanghai Yuanye Biotechnology Co., Ltd	B29199
14	Eriodictyol-7-O-glucoside	38965-51-4	Shanghai Yuanye Biotechnology Co., Ltd	B30714
15	NADP (Nicotinamide adenine dinucleotide phosphate)	53-59-8	Shanghai Yuanye Biotechnology Co., Ltd	S23052
18	Cyanidin 3-O-rutinoside (Keracyanin)	28338-59-2	Macklin Inc.	C934624
19	Narirutin	14259-46-2	Shanghai Yuanye Biotechnology Co., Ltd	B21634
21	Epicatechin gallate*	1257-08-5	Shanghai Yuanye Biotechnology Co., Ltd	B20103
22	Quercetin-3-O-rutinoside (Rutin)*	153-18-4	Shanghai Yuanye Biotechnology Co., Ltd	B20771
23	Maslinic acid	4373-41-5	Shanghai Yuanye Biotechnology Co., Ltd	B21135
24	Luteolin-7-O-neohesperidoside (Lonicerin)	25694-72-8	Shanghai Yuanye Biotechnology Co., Ltd	B21069
25	(-)-Catechin gallate	130405-40-2	Shanghai Yuanye Biotechnology Co., Ltd	B20350
26	Taxifolin-3'-O-glucoside	31106-05-5	Shanghai Yuanye Biotechnology Co., Ltd	B32885
27	Violanthin	40581-17-7	Shanghai Yuanye Biotechnology Co., Ltd	B23363
29	Ursolic acid	77-52-1	Shanghai Yuanye Biotechnology Co., Ltd	B21403
30	Riboflavin 5'-Adenosine Diphosphate	146-14-5	Aladdin	F302909
31	Cyclic di-3',5'-adenylic acid	54447-84-6	Shanghai Yuanye Biotechnology Co., Ltd	S88130
32	Kaempferol-3,7-O-dirhamnoside (Kaempferitrin)	482-38-2	Shanghai Yuanye Biotechnology Co., Ltd	B21131
33	Hederagenin	465-99-6	Shanghai Yuanye Biotechnology Co., Ltd	B20167
34	Taraxerol	127-22-0	Shanghai Yuanye Biotechnology Co., Ltd	B20938
35	Vitexin-2-O-rhamnoside	64820-99-1	Shanghai Yuanye Biotechnology Co., Ltd	B20878
36	Gossypetin-8-O-glucoside (gossypin)	652-78-8	Zzstandard	ZT-60362
37	Isochlorogenic acid A	2450-53-5	Shanghai Yuanye Biotechnology Co., Ltd	B21539
38	Naringenin-7-O-Neohesperidoside(Naringin)	10236-47-2	Shanghai Yuanye Biotechnology Co., Ltd	B21594
39	Myricetin-3-O-rhamnoside (Myricitrin)	17912-87-7	Shanghai Yuanye Biotechnology Co., Ltd	B21457
40	Taxifolin-3-O-rhamnoside (Astilbin)	29838-67-3	Shanghai Yuanye Biotechnology Co., Ltd	B20812
41	Diosmetin-7-O-glucoside*	20126-59-4	Shanghai Yuanye Biotechnology Co., Ltd	B21370
42	Nicotinic acid adenine dinucleotide	53-84-9	Shanghai Yuanye Biotechnology Co., Ltd	B27081
44	Kaempferol-3-O-sambubioside	27661-51-4	Shanghai Yuanye Biotechnology Co., Ltd	B21128
45	Tectoridin	611-40-5	Shanghai Yuanye Biotechnology Co., Ltd	B21608
46	Gossypetin(3,3',4',5,7,8-Hexahydroxyflavone)*	489-35-0	Zzstandard	ZT-60359
47	Luteolin-7-O-glucoside (Cynaroside)	5373-11-5	Shanghai Yuanye Biotechnology Co., Ltd	B20887
48	Pinoresinol-4,4'-O-di-O-glucoside	63902-38-5	Shanghai Yuanye Biotechnology Co., Ltd	B21213
50	Kaempferol-3-O-glucoside (Astragalin)	480-10-4	Shanghai Yuanye Biotechnology Co., Ltd	B21704
51	Baicalein	491-67-8	Shanghai Yuanye Biotechnology Co., Ltd	B20571
52	Isopropyl ß-D-1-thiogalactopyranoside (IPTG)	367-93-1	Aladdin	I274316
53	Tris (2-carboxyethyl) phosphine (TCEP)	51805-45-9	Macklin	T917415
54	Imidazole	288-32-4	Macklin	I6122
55	Glycerol	56-81-5	Macklin	G810639
56	Trizma base	77-86-1	Sigma	T1503
57	Sodium chloride（NaCl）	7647-14-5	Sigma	S7653
58	Ethylenediaminetetraacetic acid(EDTA)	60-00-4	Solarbio	E8040
59	uridine 5’-triphosphate (UTP)	63-39-8	Macklin	U878080
60	Potassium chloride（KCl）	7447-40-7	Sigma	P9541
61	magnesium chloride(MgCl2)	7786-30-3	Sigma	M8266
62	Trition-X100	9002-93-1	Aladdin	T109026
63	DTT	3483-12-3	Aladdin	D104860
64	Rnasin Inhibitor		Shanghai Yuanye Biotechnology Co., Ltd	S10087
65	Formamide	75-12-7	Rhawn	R010335
66	2× Urea-TBE loading buffer		Solarbio	D0990
67	Urea	57-13-6	Aladdin	U111897
68	40%PAGE Pre-Solution		Solarbio	A1020
69	10×TBE buffer		Solarbio	T1051
70	Sodium hydroxide(NaOH)	1310-73-2	Aladdin	S111498
71	APS	7727-54-0	Macklin	A801037
72	TEMED	110-18-9	Aladdin	T105496
73	picoGreen dsDNA Assay Kit		Solarbio	P9740
74	(2-[4-(2-hydroxyethyl)piperazin-1-yl]ethanesulfonic acid)Hepes	7365-45-9	Solarbio	H8090
75	Red-PAGE Gel Fast Preparation Kit		Seven Biotech	SW145
