# Supplementary material for: Gossypol Broadly Inhibits Coronaviruses by Targeting RNA‐Dependent RNA Polymerases
Source: Adv Sci (Weinh). 2022 Oct 20;9(35):2203499. doi: 10.1002/advs.202203499 (PMC9762316; doi:10.1002/advs.202203499)
Supplement: Supplementary file 5 — Supplemental Table 4 [file ADVS-9-2203499-s003.xlsx]

## Sheet: Sheet1
Genus	Coronavirus	Abbreviation	RdRp access ID
Alphacoronavirus	Human coronavirus 229E	HCoV 229E	QNT54753.1
Alphacoronavirus	Bat coronavirus CDPHE15	BtCoV CDPHE15	YP_008439222.1
Alphacoronavirus	Bat coronavirus HKU10	BtCoV HKU10	YP_006908641.2 (4101-5024 aa)
Alphacoronavirus	Rhinolophus ferrumequinum alphacoronavirus HuB-2013	BtRf HuB2013	YP_009199789.1 (4051-4973 aa)
Alphacoronavirus	Lucheng Rn rat coronavirus	LRNV	YP_009336483.1 (4065-4985 aa)
Alphacoronavirus	Mink coronavirus strain WD1127	MinkCoV	YP_009019180.1 (4005-4928 aa)
Alphacoronavirus	Ferret coronavirus	FRCoV	YP_009256195.1 (3938-4868 aa)
Alphacoronavirus	Miniopterus bat coronavirus 1	Mi-batCoV 1	YP_001718603.1 (4255-5178 aa)
Alphacoronavirus	Miniopterus bat coronavirus HKU8	Mi-batCoV HKU8	YP_001718610.1 (4218-5141aa)
Alphacoronavirus	Myotis ricketti alphacoronavirus Sax-2011	BtMr SAX2011	YP_009199608.1 (3976-4899 aa)
Alphacoronavirus	Nyctalus velutinus alphacoronavirus SC-2013	BtNv SC2013	YP_009201729.1 (3920-4843 aa)
Alphacoronavirus	Bat-CoV/P.kuhlii/Italy/3398-19/2015	PkCoV 3398	YP_009755889.1 (3957-4880 aa)
Alphacoronavirus	Porcine epidemic diarrhea virus	PEDV	NP_839965.1
Alphacoronavirus	Scotophilus bat coronavirus 512	Sc-batCoV 512	YP_001351683.1 (4115-5038 aa)
Alphacoronavirus	Rhinolophus bat coronavirus HKU2	Rh-batCoV HKU2	YP_001552234.1 (4046-4969 aa)
Alphacoronavirus	Human coronavirus NL63	HCoV NL63	ABE97136.1 (4048-4970 aa)
Alphacoronavirus	Swine acute diarrhea syndrome coronavirus	SADS-CoV	AVM80464.1 (4047-4970 aa)
Alphacoronavirus	NL63-related bat coronavirus strain BtKYNL63-9b	BtKYNL63-9b	YP_009328933.1 (4070-4996 aa)
Alphacoronavirus	Feline infectious peritonitis virus	FiPV	YP_004070193.2 (4029-4952 aa)
Betacoronavirus	Human coronavirus OC43	HCoV OC43	AIL49589.1
Betacoronavirus	Human coronavirus HKU1	HCoV HKU1	AXT92527.1
Betacoronavirus	Middle East respiratory syndrome-related coronavirus	MERS-CoV	YP_009047223.1
Betacoronavirus	Pipistrellus bat coronavirus HKU5	Pi-batCoV HKU5	AGP04969.1
Betacoronavirus	Rousettus bat coronavirus HKU9	Ro-batCoV HKU9	YP_009924393.1
Betacoronavirus	Severe acute respiratory syndrome coronavirus 2	SARS-CoV-2	YP_009725307.1
Betacoronavirus	Tylonycteris bat coronavirus HKU4	Ty-batCoV HKU4	YP_009944320.1
Betacoronavirus	Bovine coronavirus	BCoV	AAL57305.1 (4373-5297 aa)
Betacoronavirus	China Rattus coronavirus HKU24	BetaCoV HKU24	YP_009113022.1 (4420-5344 aa)
Betacoronavirus	Murine coronavirus	MHV	YP_009915683.1
Betacoronavirus	Severe acute respiratory syndrome coronavirus	SARS-CoV-1	AAU04645.1 (4375-5301 aa)
Betacoronavirus	Bat SARS-like coronavirus WIV1	Bat SL-CoV-WIV1	AGZ48830.1 (4375-5301 aa)
Betacoronavirus	Bat coronavirus RaTG13	Bat-CoV RaTG13	QHR63299.2 (4396-5323 aa)
Betacoronavirus	Rousettus bat coronavirus GCCDC1	Ro-batCoV GCCDC1	YP_009273004.1 (4276-5207 aa)
Betacoronavirus	Hp-batCoV Zhejiang2013	Hp-batCoV	YP_009072438.1 (4539-5466 aa)
Gammacoronavirus	Duck coronavirus	Dk CoV	YP_009825029.1
Gammacoronavirus	Beluga whale coronavirus SW1	Be-WhCoV SW1	YP_001876435.1 (3951-4873 aa)
Gammacoronavirus	Infectious bronchitis virus	IBV	NP_740629.1 (3929-4868 aa)
Deltacoronavirus	Bulbul coronavirus HKU11	BuCoV HKU11	YP_002308478.1 (3578-4505 aa)
Deltacoronavirus	Porcine coronavirus HKU15	PoCoV HKU15	AIP90484.1 (3621-4548 aa)
Deltacoronavirus	Porcine deltacoronavirus	PDCoV	ANK58277.1 (3616-4543 aa)
Deltacoronavirus	Thrush coronavirus HKU12-600	ThCoV HKU12	YP_002308496.1 (3600-4527 aa)
Deltacoronavirus	White-eye coronavirus HKU16	WhCoV HKU16	YP_005352837.1 (3609-4536 aa)
Deltacoronavirus	Sparrow coronavirus HKU17	SpCoV HKU17	YP_005352845.1 (3631-4558 aa)
